# Supplementary material for: Cross-Database Characterization of Flavonoids and Phenolic Acids: Integrating Drug-likeness Metrics, Molecular Interactions, and Dietary Sources
Source: Molecules. 2026 Feb 20;31(4):728. doi: 10.3390/molecules31040728 (PMC12943102; doi:10.3390/molecules31040728)
Supplement: Supplementary file 1 [file molecules-31-00728-s001.zip]

Archive with 1 entries (1 files):
- molecules-4139939-supplementary.xlsx
