# Supplementary material for: Cross-Database Characterization of Flavonoids and Phenolic Acids: Integrating Drug-likeness Metrics, Molecular Interactions, and Dietary Sources
Source: Molecules. 2026 Feb 20;31(4):728. doi: 10.3390/molecules31040728 (PMC12943102; doi:10.3390/molecules31040728)
Supplement: Supplementary file 1 [file molecules-31-00728-s001.zip › molecules-4139939-supplementary.xlsx]

## Sheet: molTargetDiseaseEdges
moleculeOrDisease	assaylabelgenus	metaboliteOrCompounds	DrTClassC	DrTSubClassC	assays	chemblactivityscore	targetName	compoundOrDisease	geneSymbol	normScore	molregnos	assocScore	evidenceCount	diseaseIsTherapeuticArea	associationType	therAreaManuallyCurated	pairType
(-)-Epigallocatechin 3-O-gallate	DYRK1A	compoundAndMetabolite	flavonoids	flavanol	6	6.27674270926626	Dual-specificity tyrosine-phosphorylation regulated kinase 1A, Dual specificity tyrosine-phosphorylation-regulated kinase 1A	(-)-Epigallocatechin 3-O-gallate	DYRK1A	0.531293006606728				molTarget	molTarget	molTarget	molTarget
KAEMPFEROL	PPARG	compoundAndMetabolite	flavonoids	flavonol	2	6.47539044367231	Peroxisome proliferator-activated receptor gamma	KAEMPFEROL	PPARG	0.345382273337205				molTarget	molTarget	molTarget	molTarget
3'-Hydroxygenistein	EGFR	compoundAndMetabolite	flavonoids	isoflavone	1	6.4567303232233	Epidermal growth factor receptor erbB1	3'-Hydroxygenistein	EGFR	0.207560503087205				molTarget	molTarget	molTarget	molTarget
Isotectorigenin	EGFR	metabolite	flavonoids	isoflavone	1	6.47751194396957	Epidermal growth factor receptor erbB1	Isotectorigenin	EGFR	0.210522774635757				molTarget	molTarget	molTarget	molTarget
CHALCONE	MAOB	compound	flavonoids	chalcone	2	6.55129643016921	Monoamine oxidase B	CHALCONE	MAOB	0.356202129348912				molTarget	molTarget	molTarget	molTarget
Rosmarinic acid	SLCO1B1	compoundAndMetabolite	phenolic acids	hydroxycinnamic acids	1	9	Solute carrier organic anion transporter family member 1B1	Rosmarinic acid	SLCO1B1	0.570085423342186				molTarget	molTarget	molTarget	molTarget
Naringenin	SLCO1B1	compoundAndMetabolite	flavonoids	flavanone	1	6.41057425514086	Solute carrier organic anion transporter family member 1B1	Naringenin	SLCO1B1	0.200981285376374				molTarget	molTarget	molTarget	molTarget
FORMONONETIN	SLCO1B1	compoundAndMetabolite	flavonoids	isoflavone	1	9	Solute carrier organic anion transporter family member 1B1	FORMONONETIN	SLCO1B1	0.570085423342186				molTarget	molTarget	molTarget	molTarget
PHLORIZIN	SLCO1B3	compound	flavonoids	chalcone	1	9	Solute carrier organic anion transporter family member 1B3	PHLORIZIN	SLCO1B3	0.570085423342186				molTarget	molTarget	molTarget	molTarget
ARBUTIN	SLCO1B3	compound	flavonoids	chalcone	1	9	Solute carrier organic anion transporter family member 1B3	ARBUTIN	SLCO1B3	0.570085423342186				molTarget	molTarget	molTarget	molTarget
BIOCHANIN	SLCO1B3	compoundAndMetabolite	flavonoids	isoflavone	1	9	Solute carrier organic anion transporter family member 1B3	BIOCHANIN	SLCO1B3	0.570085423342186				molTarget	molTarget	molTarget	molTarget
NARINGIN	SLCO1B3	compoundAndMetabolite	flavonoids	flavanone	1	9	Solute carrier organic anion transporter family member 1B3	NARINGIN	SLCO1B3	0.570085423342186				molTarget	molTarget	molTarget	molTarget
DIOSMETIN	SLCO1B3	compound	flavonoids	flavone	1	9	Solute carrier organic anion transporter family member 1B3	DIOSMETIN	SLCO1B3	0.570085423342186				molTarget	molTarget	molTarget	molTarget
PINOCEMBRIN	SLCO1B3	compound	flavonoids	flavanone	1	6.54855691616748	Solute carrier organic anion transporter family member 1B3	PINOCEMBRIN	SLCO1B3	0.220649727792061				molTarget	molTarget	molTarget	molTarget
PHLORIZIN	SLC5A2	compound	flavonoids	chalcone	23	7.08106773484462	Sodium/glucose cotransporter 2	PHLORIZIN	SLC5A2	0.907968584273378				molTarget	molTarget	molTarget	molTarget
BAICALEIN	SLCO1B1	compound	flavonoids	flavone	1	6.00799012717625	Solute carrier organic anion transporter family member 1B1	BAICALEIN	SLCO1B1	0.143595794478978				molTarget	molTarget	molTarget	molTarget
DIOSMETIN	SLCO1B1	compound	flavonoids	flavone	1	9	Solute carrier organic anion transporter family member 1B1	DIOSMETIN	SLCO1B1	0.570085423342186				molTarget	molTarget	molTarget	molTarget
Chrysin 5,7-dimethyl ether	SLCO1B1	compound	flavonoids	flavone	1	9	Solute carrier organic anion transporter family member 1B1	Chrysin 5,7-dimethyl ether	SLCO1B1	0.570085423342186				molTarget	molTarget	molTarget	molTarget
Hesperidin	SLCO1B1	compoundAndMetabolite	flavonoids	flavanone	1	9	Solute carrier organic anion transporter family member 1B1	Hesperidin	SLCO1B1	0.570085423342186				molTarget	molTarget	molTarget	molTarget
Phenethyl caffeate	SLCO1B1	compound	phenolic acids	miscellaneous phenolic acids	1	9	Solute carrier organic anion transporter family member 1B1	Phenethyl caffeate	SLCO1B1	0.570085423342186				molTarget	molTarget	molTarget	molTarget
PINOCEMBRIN	SLCO1B1	compound	flavonoids	flavanone	1	9	Solute carrier organic anion transporter family member 1B1	PINOCEMBRIN	SLCO1B1	0.570085423342186				molTarget	molTarget	molTarget	molTarget
HESPERETIN	SLCO1B1	compoundAndMetabolite	flavonoids	flavanone	1	6.79442627374364	Solute carrier organic anion transporter family member 1B1	HESPERETIN	SLCO1B1	0.255696647928901				molTarget	molTarget	molTarget	molTarget
Isoliquiritigenin	SLCO1B1	compoundAndMetabolite	flavonoids	isoflavone	1	9	Solute carrier organic anion transporter family member 1B1	Isoliquiritigenin	SLCO1B1	0.570085423342186				molTarget	molTarget	molTarget	molTarget
FLAVONOL	SLCO1B1	compound	flavonoids	flavonol	1	9	Solute carrier organic anion transporter family member 1B1	FLAVONOL	SLCO1B1	0.570085423342186				molTarget	molTarget	molTarget	molTarget
Apigenin 7-O-glucoside	SLCO1B1	compound	flavonoids	flavone	1	9	Solute carrier organic anion transporter family member 1B1	Apigenin 7-O-glucoside	SLCO1B1	0.570085423342186				molTarget	molTarget	molTarget	molTarget
Nobiletin	SLCO1B1	compound	flavonoids	flavone	1	9	Solute carrier organic anion transporter family member 1B1	Nobiletin	SLCO1B1	0.570085423342186				molTarget	molTarget	molTarget	molTarget
Angolensin	SLCO1B1	metabolite	flavonoids	isoflavone	1	9	Solute carrier organic anion transporter family member 1B1	Angolensin	SLCO1B1	0.570085423342186				molTarget	molTarget	molTarget	molTarget
TANGERETIN	SLCO1B1	compound	flavonoids	flavone	1	9	Solute carrier organic anion transporter family member 1B1	TANGERETIN	SLCO1B1	0.570085423342186				molTarget	molTarget	molTarget	molTarget
Chrysin	SLCO1B1	compound	flavonoids	flavone	1	9	Solute carrier organic anion transporter family member 1B1	Chrysin	SLCO1B1	0.570085423342186				molTarget	molTarget	molTarget	molTarget
Chrysin 5,7-dimethyl ether	SLCO1B3	compound	flavonoids	flavone	1	9	Solute carrier organic anion transporter family member 1B3	Chrysin 5,7-dimethyl ether	SLCO1B3	0.570085423342186				molTarget	molTarget	molTarget	molTarget
PHLORETIN	SLCO1B3	compoundAndMetabolite	flavonoids	chalcone	1	6.78887511577542	Solute carrier organic anion transporter family member 1B3	PHLORETIN	SLCO1B3	0.254905370024663				molTarget	molTarget	molTarget	molTarget
Apiin	SLCO1B3	compound	flavonoids	flavone	1	9	Solute carrier organic anion transporter family member 1B3	Apiin	SLCO1B3	0.570085423342186				molTarget	molTarget	molTarget	molTarget
(+)-Catechin	SLCO1B3	compoundAndMetabolite	flavonoids	flavanol	1	6.08116110058252	Solute carrier organic anion transporter family member 1B3	(+)-Catechin	SLCO1B3	0.15402579391683				molTarget	molTarget	molTarget	molTarget
DAIDZEIN	SLCO1B3	compoundAndMetabolite	flavonoids	isoflavone	1	9	Solute carrier organic anion transporter family member 1B3	DAIDZEIN	SLCO1B3	0.570085423342186				molTarget	molTarget	molTarget	molTarget
Diosmin	SLCO1B3	compound	flavonoids	flavone	1	6.14659356737884	Solute carrier organic anion transporter family member 1B3	Diosmin	SLCO1B3	0.163352724530609				molTarget	molTarget	molTarget	molTarget
Phenethyl caffeate	SLCO1B3	compound	phenolic acids	miscellaneous phenolic acids	1	9	Solute carrier organic anion transporter family member 1B3	Phenethyl caffeate	SLCO1B3	0.570085423342186				molTarget	molTarget	molTarget	molTarget
Fisetin	SLCO1B3	compound	flavonoids	flavonol	1	9	Solute carrier organic anion transporter family member 1B3	Fisetin	SLCO1B3	0.570085423342186				molTarget	molTarget	molTarget	molTarget
QUERCETIN	SLCO1B3	compoundAndMetabolite	flavonoids	flavonol	1	9	Solute carrier organic anion transporter family member 1B3	QUERCETIN	SLCO1B3	0.570085423342186				molTarget	molTarget	molTarget	molTarget
Isoliquiritigenin	SLCO1B3	compoundAndMetabolite	flavonoids	isoflavone	1	9	Solute carrier organic anion transporter family member 1B3	Isoliquiritigenin	SLCO1B3	0.570085423342186				molTarget	molTarget	molTarget	molTarget
FLAVONOL	SLCO1B3	compound	flavonoids	flavonol	1	9	Solute carrier organic anion transporter family member 1B3	FLAVONOL	SLCO1B3	0.570085423342186				molTarget	molTarget	molTarget	molTarget
Rosmarinic acid	SLCO1B3	compoundAndMetabolite	phenolic acids	hydroxycinnamic acids	1	9	Solute carrier organic anion transporter family member 1B3	Rosmarinic acid	SLCO1B3	0.570085423342186				molTarget	molTarget	molTarget	molTarget
(-)-Epigallocatechin	SLCO1B3	compoundAndMetabolite	flavonoids	flavanol	1	6.46964244414104	Solute carrier organic anion transporter family member 1B3	(-)-Epigallocatechin	SLCO1B3	0.209401033664348				molTarget	molTarget	molTarget	molTarget
Naringenin	SLCO1B3	compoundAndMetabolite	flavonoids	flavanone	1	6.3318706804101	Solute carrier organic anion transporter family member 1B3	Naringenin	SLCO1B3	0.189762653151256				molTarget	molTarget	molTarget	molTarget
Caffeic acid	SLCO1B3	compoundAndMetabolite	phenolic acids	hydroxycinnamic acids	1	6.19497660321606	Solute carrier organic anion transporter family member 1B3	Caffeic acid	SLCO1B3	0.170249380582755				molTarget	molTarget	molTarget	molTarget
FORMONONETIN	SLCO1B3	compoundAndMetabolite	flavonoids	isoflavone	1	9	Solute carrier organic anion transporter family member 1B3	FORMONONETIN	SLCO1B3	0.570085423342186				molTarget	molTarget	molTarget	molTarget
APIGENIN	SLCO1B3	compound	flavonoids	flavone	1	9	Solute carrier organic anion transporter family member 1B3	APIGENIN	SLCO1B3	0.570085423342186				molTarget	molTarget	molTarget	molTarget
Apigenin 7-O-glucoside	SLCO1B3	compound	flavonoids	flavone	1	9	Solute carrier organic anion transporter family member 1B3	Apigenin 7-O-glucoside	SLCO1B3	0.570085423342186				molTarget	molTarget	molTarget	molTarget
Nobiletin	SLCO1B3	compound	flavonoids	flavone	1	9	Solute carrier organic anion transporter family member 1B3	Nobiletin	SLCO1B3	0.570085423342186				molTarget	molTarget	molTarget	molTarget
TANGERETIN	SLCO1B3	compound	flavonoids	flavone	1	9	Solute carrier organic anion transporter family member 1B3	TANGERETIN	SLCO1B3	0.570085423342186				molTarget	molTarget	molTarget	molTarget
5-Caffeoylquinic acid	SLCO1B3	compoundAndMetabolite	phenolic acids	hydroxycinnamic acids	1	9	Solute carrier organic anion transporter family member 1B3	5-Caffeoylquinic acid	SLCO1B3	0.570085423342186				molTarget	molTarget	molTarget	molTarget
Chrysin	SLCO1B3	compound	flavonoids	flavone	1	9	Solute carrier organic anion transporter family member 1B3	Chrysin	SLCO1B3	0.570085423342186				molTarget	molTarget	molTarget	molTarget
Rhamnetin	SLCO1B3	compound	flavonoids	flavonol	1	7.00449684630297	Solute carrier organic anion transporter family member 1B3	Rhamnetin	SLCO1B3	0.285640707051058				molTarget	molTarget	molTarget	molTarget
Theasinensin A	SLCO1B3	compound	flavonoids	flavan-3-ols	1	6.27784016180675	Solute carrier organic anion transporter family member 1B3	Theasinensin A	SLCO1B3	0.18206098878319				molTarget	molTarget	molTarget	molTarget
Rhoifolin	SLCO1B3	compound	flavonoids	flavone	1	9	Solute carrier organic anion transporter family member 1B3	Rhoifolin	SLCO1B3	0.570085423342186				molTarget	molTarget	molTarget	molTarget
Gentisic acid	SLCO1B3	compoundAndMetabolite	phenolic acids	hydroxybenzoic acids	1	9	Solute carrier organic anion transporter family member 1B3	Gentisic acid	SLCO1B3	0.570085423342186				molTarget	molTarget	molTarget	molTarget
Gallic acid	SLCO1B3	compoundAndMetabolite	phenolic acids	hydroxybenzoic acids	1	6.02369244422374	Solute carrier organic anion transporter family member 1B3	Gallic acid	SLCO1B3	0.145834047577908				molTarget	molTarget	molTarget	molTarget
Angolensin	SLCO1B3	metabolite	flavonoids	isoflavone	1	9	Solute carrier organic anion transporter family member 1B3	Angolensin	SLCO1B3	0.570085423342186				molTarget	molTarget	molTarget	molTarget
Hesperidin	SLCO1B3	compoundAndMetabolite	flavonoids	flavanone	1	9	Solute carrier organic anion transporter family member 1B3	Hesperidin	SLCO1B3	0.570085423342186				molTarget	molTarget	molTarget	molTarget
NARINGIN	SLCO1B1	compoundAndMetabolite	flavonoids	flavanone	1	9	Solute carrier organic anion transporter family member 1B1	NARINGIN	SLCO1B1	0.570085423342186				molTarget	molTarget	molTarget	molTarget
ARBUTIN	SLCO1B1	compound	flavonoids	chalcone	1	9	Solute carrier organic anion transporter family member 1B1	ARBUTIN	SLCO1B1	0.570085423342186				molTarget	molTarget	molTarget	molTarget
Rhoifolin	SLCO1B1	compound	flavonoids	flavone	1	9	Solute carrier organic anion transporter family member 1B1	Rhoifolin	SLCO1B1	0.570085423342186				molTarget	molTarget	molTarget	molTarget
(-)-Epigallocatechin	SLCO1B1	compoundAndMetabolite	flavonoids	flavanol	1	9	Solute carrier organic anion transporter family member 1B1	(-)-Epigallocatechin	SLCO1B1	0.570085423342186				molTarget	molTarget	molTarget	molTarget
HESPERETIN	SLCO1B3	compoundAndMetabolite	flavonoids	flavanone	1	9	Solute carrier organic anion transporter family member 1B3	HESPERETIN	SLCO1B3	0.570085423342186				molTarget	molTarget	molTarget	molTarget
BIOCHANIN	SLCO1B1	compoundAndMetabolite	flavonoids	isoflavone	1	6.78339180368068	Solute carrier organic anion transporter family member 1B1	BIOCHANIN	SLCO1B1	0.254123763064917				molTarget	molTarget	molTarget	molTarget
2,3-Dihydroxybenzoic acid	SLCO1B1	compoundAndMetabolite	phenolic acids	hydroxybenzoic acids	1	6.22925479451243	Solute carrier organic anion transporter family member 1B1	2,3-Dihydroxybenzoic acid	SLCO1B1	0.175135491827533				molTarget	molTarget	molTarget	molTarget
DAIDZEIN	SLCO1B1	compoundAndMetabolite	flavonoids	isoflavone	1	9	Solute carrier organic anion transporter family member 1B1	DAIDZEIN	SLCO1B1	0.570085423342186				molTarget	molTarget	molTarget	molTarget
5-Caffeoylquinic acid	SLCO1B1	compoundAndMetabolite	phenolic acids	hydroxycinnamic acids	1	9	Solute carrier organic anion transporter family member 1B1	5-Caffeoylquinic acid	SLCO1B1	0.570085423342186				molTarget	molTarget	molTarget	molTarget
GENISTEIN	ESR2	compoundAndMetabolite	flavonoids	isoflavone	30	7.36392994656077	Estrogen receptor beta, Estrogen receptor	GENISTEIN	ESR2	1.0001				molTarget	molTarget	molTarget	molTarget
GENISTEIN	ESR1	compoundAndMetabolite	flavonoids	isoflavone	31	6.07676752067197	Estrogen receptor alpha, Estrogen receptor	GENISTEIN	ESR1	0.82301812367366				molTarget	molTarget	molTarget	molTarget
Nothofagin	SLC5A2	compound	flavonoids	dihydrochalcones	2	6.51222651930373	Sodium/glucose cotransporter 2	Nothofagin	SLC5A2	0.350632992717351				molTarget	molTarget	molTarget	molTarget
QUERCETIN	CYP1B1	compoundAndMetabolite	flavonoids	flavonol	8	6.45431336223993	Cytochrome P450 1B1	QUERCETIN	CYP1B1	0.612701692799533				molTarget	molTarget	molTarget	molTarget
2,3-Dihydroxybenzoic acid	HDAC6	compoundAndMetabolite	phenolic acids	hydroxybenzoic acids	1	6.69019608002851	Histone deacetylase	2,3-Dihydroxybenzoic acid	HDAC6	0.24083937856035				molTarget	molTarget	molTarget	molTarget
Vanillic acid	HDAC11	compoundAndMetabolite	phenolic acids	hydroxybenzoic acids	1	6.99563519459755	Histone deacetylase	Vanillic acid	HDAC11	0.28437754191872				molTarget	molTarget	molTarget	molTarget
2,3-Dihydroxybenzoic acid	HDAC9	compoundAndMetabolite	phenolic acids	hydroxybenzoic acids	1	6.69019608002851	Histone deacetylase	2,3-Dihydroxybenzoic acid	HDAC9	0.24083937856035				molTarget	molTarget	molTarget	molTarget
Cinnamic acid	HDAC10	compound	phenolic acids	hydroxycinnamic acids	2	7.1822052219167	Histone deacetylase	Cinnamic acid	HDAC10	0.446133669643255				molTarget	molTarget	molTarget	molTarget
Hippuric acid	HDAC7	compoundAndMetabolite	phenolic acids	hydroxybenzoic acids	1	9	Histone deacetylase	Hippuric acid	HDAC7	0.570085423342186				molTarget	molTarget	molTarget	molTarget
2-Hydroxybenzoic acid	HDAC1	compoundAndMetabolite	phenolic acids	hydroxybenzoic acids	1	6.06069784035361	Histone deacetylase	2-Hydroxybenzoic acid	HDAC1	0.151108902385279				molTarget	molTarget	molTarget	molTarget
Vanillic acid	HDAC6	compoundAndMetabolite	phenolic acids	hydroxybenzoic acids	1	6.99563519459755	Histone deacetylase	Vanillic acid	HDAC6	0.28437754191872				molTarget	molTarget	molTarget	molTarget
Hippuric acid	HDAC5	compoundAndMetabolite	phenolic acids	hydroxybenzoic acids	1	9	Histone deacetylase	Hippuric acid	HDAC5	0.570085423342186				molTarget	molTarget	molTarget	molTarget
Hippuric acid	HDAC9	compoundAndMetabolite	phenolic acids	hydroxybenzoic acids	1	9	Histone deacetylase	Hippuric acid	HDAC9	0.570085423342186				molTarget	molTarget	molTarget	molTarget
5-Caffeoylquinic acid	HDAC3	compoundAndMetabolite	phenolic acids	hydroxycinnamic acids	1	6.86966623150499	Histone deacetylase	5-Caffeoylquinic acid	HDAC3	0.266421566303264				molTarget	molTarget	molTarget	molTarget
Vanillic acid	HDAC9	compoundAndMetabolite	phenolic acids	hydroxybenzoic acids	1	6.99563519459755	Histone deacetylase	Vanillic acid	HDAC9	0.28437754191872				molTarget	molTarget	molTarget	molTarget
Hippuric acid	HDAC4	compoundAndMetabolite	phenolic acids	hydroxybenzoic acids	1	9	Histone deacetylase	Hippuric acid	HDAC4	0.570085423342186				molTarget	molTarget	molTarget	molTarget
Coumaric acid (m-)	HDAC2	compoundAndMetabolite	phenolic acids	hydroxycinnamic acids	1	6.38021124171161	Histone deacetylase	Coumaric acid (m-)	HDAC2	0.196653254761826				molTarget	molTarget	molTarget	molTarget
5-Caffeoylquinic acid	HDAC5	compoundAndMetabolite	phenolic acids	hydroxycinnamic acids	1	6.86966623150499	Histone deacetylase	5-Caffeoylquinic acid	HDAC5	0.266421566303264				molTarget	molTarget	molTarget	molTarget
5-Caffeoylquinic acid	HDAC10	compoundAndMetabolite	phenolic acids	hydroxycinnamic acids	1	6.86966623150499	Histone deacetylase	5-Caffeoylquinic acid	HDAC10	0.266421566303264				molTarget	molTarget	molTarget	molTarget
Vanillic acid	HDAC8	compoundAndMetabolite	phenolic acids	hydroxybenzoic acids	1	6.99563519459755	Histone deacetylase	Vanillic acid	HDAC8	0.28437754191872				molTarget	molTarget	molTarget	molTarget
Cinnamic acid	HDAC7	compound	phenolic acids	hydroxycinnamic acids	2	7.1822052219167	Histone deacetylase	Cinnamic acid	HDAC7	0.446133669643255				molTarget	molTarget	molTarget	molTarget
5-Caffeoylquinic acid	HDAC6	compoundAndMetabolite	phenolic acids	hydroxycinnamic acids	1	6.86966623150499	Histone deacetylase	5-Caffeoylquinic acid	HDAC6	0.266421566303264				molTarget	molTarget	molTarget	molTarget
Cinnamic acid	HDAC9	compound	phenolic acids	hydroxycinnamic acids	2	7.1822052219167	Histone deacetylase	Cinnamic acid	HDAC9	0.446133669643255				molTarget	molTarget	molTarget	molTarget
Hippuric acid	HDAC8	compoundAndMetabolite	phenolic acids	hydroxybenzoic acids	1	9	Histone deacetylase	Hippuric acid	HDAC8	0.570085423342186				molTarget	molTarget	molTarget	molTarget
2-Hydroxybenzoic acid	HDAC3	compoundAndMetabolite	phenolic acids	hydroxybenzoic acids	1	6.06069784035361	Histone deacetylase	2-Hydroxybenzoic acid	HDAC3	0.151108902385279				molTarget	molTarget	molTarget	molTarget
Vanillic acid	HDAC3	compoundAndMetabolite	phenolic acids	hydroxybenzoic acids	1	6.99563519459755	Histone deacetylase	Vanillic acid	HDAC3	0.28437754191872				molTarget	molTarget	molTarget	molTarget
2,3-Dihydroxybenzoic acid	HDAC10	compoundAndMetabolite	phenolic acids	hydroxybenzoic acids	1	6.69019608002851	Histone deacetylase	2,3-Dihydroxybenzoic acid	HDAC10	0.24083937856035				molTarget	molTarget	molTarget	molTarget
Cinnamic acid	HDAC5	compound	phenolic acids	hydroxycinnamic acids	2	7.1822052219167	Histone deacetylase	Cinnamic acid	HDAC5	0.446133669643255				molTarget	molTarget	molTarget	molTarget
Vanillic acid	HDAC1	compoundAndMetabolite	phenolic acids	hydroxybenzoic acids	1	6.99563519459755	Histone deacetylase	Vanillic acid	HDAC1	0.28437754191872				molTarget	molTarget	molTarget	molTarget
Coumaric acid (m-)	HDAC6	compoundAndMetabolite	phenolic acids	hydroxycinnamic acids	1	6.38021124171161	Histone deacetylase	Coumaric acid (m-)	HDAC6	0.196653254761826				molTarget	molTarget	molTarget	molTarget
Cinnamic acid	HDAC2	compound	phenolic acids	hydroxycinnamic acids	2	7.1822052219167	Histone deacetylase	Cinnamic acid	HDAC2	0.446133669643255				molTarget	molTarget	molTarget	molTarget
Coumaric acid (m-)	HDAC10	compoundAndMetabolite	phenolic acids	hydroxycinnamic acids	1	6.38021124171161	Histone deacetylase	Coumaric acid (m-)	HDAC10	0.196653254761826				molTarget	molTarget	molTarget	molTarget
Vanillic acid	HDAC7	compoundAndMetabolite	phenolic acids	hydroxybenzoic acids	1	6.99563519459755	Histone deacetylase	Vanillic acid	HDAC7	0.28437754191872				molTarget	molTarget	molTarget	molTarget
5-Caffeoylquinic acid	HDAC11	compoundAndMetabolite	phenolic acids	hydroxycinnamic acids	1	6.86966623150499	Histone deacetylase	5-Caffeoylquinic acid	HDAC11	0.266421566303264				molTarget	molTarget	molTarget	molTarget
2,3-Dihydroxybenzoic acid	HDAC5	compoundAndMetabolite	phenolic acids	hydroxybenzoic acids	1	6.69019608002851	Histone deacetylase	2,3-Dihydroxybenzoic acid	HDAC5	0.24083937856035				molTarget	molTarget	molTarget	molTarget
Cinnamic acid	HDAC3	compound	phenolic acids	hydroxycinnamic acids	2	7.1822052219167	Histone deacetylase	Cinnamic acid	HDAC3	0.446133669643255				molTarget	molTarget	molTarget	molTarget
Coumaric acid (m-)	HDAC1	compoundAndMetabolite	phenolic acids	hydroxycinnamic acids	1	6.38021124171161	Histone deacetylase	Coumaric acid (m-)	HDAC1	0.196653254761826				molTarget	molTarget	molTarget	molTarget
2-Hydroxybenzoic acid	HDAC2	compoundAndMetabolite	phenolic acids	hydroxybenzoic acids	1	6.06069784035361	Histone deacetylase	2-Hydroxybenzoic acid	HDAC2	0.151108902385279				molTarget	molTarget	molTarget	molTarget
Cinnamic acid	HDAC8	compound	phenolic acids	hydroxycinnamic acids	2	7.1822052219167	Histone deacetylase	Cinnamic acid	HDAC8	0.446133669643255				molTarget	molTarget	molTarget	molTarget
Vanillic acid	HDAC5	compoundAndMetabolite	phenolic acids	hydroxybenzoic acids	1	6.99563519459755	Histone deacetylase	Vanillic acid	HDAC5	0.28437754191872				molTarget	molTarget	molTarget	molTarget
5-Caffeoylquinic acid	HDAC1	compoundAndMetabolite	phenolic acids	hydroxycinnamic acids	1	6.86966623150499	Histone deacetylase	5-Caffeoylquinic acid	HDAC1	0.266421566303264				molTarget	molTarget	molTarget	molTarget
2-Hydroxybenzoic acid	HDAC7	compoundAndMetabolite	phenolic acids	hydroxybenzoic acids	1	6.06069784035361	Histone deacetylase	2-Hydroxybenzoic acid	HDAC7	0.151108902385279				molTarget	molTarget	molTarget	molTarget
Coumaric acid (m-)	HDAC3	compoundAndMetabolite	phenolic acids	hydroxycinnamic acids	1	6.38021124171161	Histone deacetylase	Coumaric acid (m-)	HDAC3	0.196653254761826				molTarget	molTarget	molTarget	molTarget
Coumaric acid (m-)	HDAC8	compoundAndMetabolite	phenolic acids	hydroxycinnamic acids	1	6.38021124171161	Histone deacetylase	Coumaric acid (m-)	HDAC8	0.196653254761826				molTarget	molTarget	molTarget	molTarget
Coumaric acid (m-)	HDAC5	compoundAndMetabolite	phenolic acids	hydroxycinnamic acids	1	6.38021124171161	Histone deacetylase	Coumaric acid (m-)	HDAC5	0.196653254761826				molTarget	molTarget	molTarget	molTarget
2,3-Dihydroxybenzoic acid	HDAC8	compoundAndMetabolite	phenolic acids	hydroxybenzoic acids	1	6.69019608002851	Histone deacetylase	2,3-Dihydroxybenzoic acid	HDAC8	0.24083937856035				molTarget	molTarget	molTarget	molTarget
2-Hydroxybenzoic acid	HDAC8	compoundAndMetabolite	phenolic acids	hydroxybenzoic acids	1	6.06069784035361	Histone deacetylase	2-Hydroxybenzoic acid	HDAC8	0.151108902385279				molTarget	molTarget	molTarget	molTarget
Cinnamic acid	HDAC4	compound	phenolic acids	hydroxycinnamic acids	2	7.1822052219167	Histone deacetylase	Cinnamic acid	HDAC4	0.446133669643255				molTarget	molTarget	molTarget	molTarget
Hippuric acid	HDAC6	compoundAndMetabolite	phenolic acids	hydroxybenzoic acids	1	9	Histone deacetylase	Hippuric acid	HDAC6	0.570085423342186				molTarget	molTarget	molTarget	molTarget
2-Hydroxybenzoic acid	HDAC9	compoundAndMetabolite	phenolic acids	hydroxybenzoic acids	1	6.06069784035361	Histone deacetylase	2-Hydroxybenzoic acid	HDAC9	0.151108902385279				molTarget	molTarget	molTarget	molTarget
Coumaric acid (m-)	HDAC7	compoundAndMetabolite	phenolic acids	hydroxycinnamic acids	1	6.38021124171161	Histone deacetylase	Coumaric acid (m-)	HDAC7	0.196653254761826				molTarget	molTarget	molTarget	molTarget
2,3-Dihydroxybenzoic acid	HDAC4	compoundAndMetabolite	phenolic acids	hydroxybenzoic acids	1	6.69019608002851	Histone deacetylase	2,3-Dihydroxybenzoic acid	HDAC4	0.24083937856035				molTarget	molTarget	molTarget	molTarget
Vanillic acid	HDAC10	compoundAndMetabolite	phenolic acids	hydroxybenzoic acids	1	6.99563519459755	Histone deacetylase	Vanillic acid	HDAC10	0.28437754191872				molTarget	molTarget	molTarget	molTarget
2,3-Dihydroxybenzoic acid	HDAC1	compoundAndMetabolite	phenolic acids	hydroxybenzoic acids	1	6.69019608002851	Histone deacetylase	2,3-Dihydroxybenzoic acid	HDAC1	0.24083937856035				molTarget	molTarget	molTarget	molTarget
Vanillic acid	HDAC2	compoundAndMetabolite	phenolic acids	hydroxybenzoic acids	1	6.99563519459755	Histone deacetylase	Vanillic acid	HDAC2	0.28437754191872				molTarget	molTarget	molTarget	molTarget
2,3-Dihydroxybenzoic acid	HDAC3	compoundAndMetabolite	phenolic acids	hydroxybenzoic acids	1	6.69019608002851	Histone deacetylase	2,3-Dihydroxybenzoic acid	HDAC3	0.24083937856035				molTarget	molTarget	molTarget	molTarget
2-Hydroxybenzoic acid	HDAC10	compoundAndMetabolite	phenolic acids	hydroxybenzoic acids	1	6.06069784035361	Histone deacetylase	2-Hydroxybenzoic acid	HDAC10	0.151108902385279				molTarget	molTarget	molTarget	molTarget
Cinnamic acid	HDAC6	compound	phenolic acids	hydroxycinnamic acids	2	7.1822052219167	Histone deacetylase	Cinnamic acid	HDAC6	0.446133669643255				molTarget	molTarget	molTarget	molTarget
2-Hydroxybenzoic acid	HDAC6	compoundAndMetabolite	phenolic acids	hydroxybenzoic acids	1	6.06069784035361	Histone deacetylase	2-Hydroxybenzoic acid	HDAC6	0.151108902385279				molTarget	molTarget	molTarget	molTarget
Hippuric acid	HDAC1	compoundAndMetabolite	phenolic acids	hydroxybenzoic acids	1	9	Histone deacetylase	Hippuric acid	HDAC1	0.570085423342186				molTarget	molTarget	molTarget	molTarget
2-Hydroxybenzoic acid	HDAC11	compoundAndMetabolite	phenolic acids	hydroxybenzoic acids	1	6.06069784035361	Histone deacetylase	2-Hydroxybenzoic acid	HDAC11	0.151108902385279				molTarget	molTarget	molTarget	molTarget
Hippuric acid	HDAC2	compoundAndMetabolite	phenolic acids	hydroxybenzoic acids	1	9	Histone deacetylase	Hippuric acid	HDAC2	0.570085423342186				molTarget	molTarget	molTarget	molTarget
Coumaric acid (m-)	HDAC4	compoundAndMetabolite	phenolic acids	hydroxycinnamic acids	1	6.38021124171161	Histone deacetylase	Coumaric acid (m-)	HDAC4	0.196653254761826				molTarget	molTarget	molTarget	molTarget
2-Hydroxybenzoic acid	HDAC4	compoundAndMetabolite	phenolic acids	hydroxybenzoic acids	1	6.06069784035361	Histone deacetylase	2-Hydroxybenzoic acid	HDAC4	0.151108902385279				molTarget	molTarget	molTarget	molTarget
2,3-Dihydroxybenzoic acid	HDAC2	compoundAndMetabolite	phenolic acids	hydroxybenzoic acids	1	6.69019608002851	Histone deacetylase	2,3-Dihydroxybenzoic acid	HDAC2	0.24083937856035				molTarget	molTarget	molTarget	molTarget
Vanillic acid	HDAC4	compoundAndMetabolite	phenolic acids	hydroxybenzoic acids	1	6.99563519459755	Histone deacetylase	Vanillic acid	HDAC4	0.28437754191872				molTarget	molTarget	molTarget	molTarget
Cinnamic acid	HDAC1	compound	phenolic acids	hydroxycinnamic acids	2	7.1822052219167	Histone deacetylase	Cinnamic acid	HDAC1	0.446133669643255				molTarget	molTarget	molTarget	molTarget
5-Caffeoylquinic acid	HDAC2	compoundAndMetabolite	phenolic acids	hydroxycinnamic acids	1	6.86966623150499	Histone deacetylase	5-Caffeoylquinic acid	HDAC2	0.266421566303264				molTarget	molTarget	molTarget	molTarget
Hippuric acid	HDAC3	compoundAndMetabolite	phenolic acids	hydroxybenzoic acids	1	9	Histone deacetylase	Hippuric acid	HDAC3	0.570085423342186				molTarget	molTarget	molTarget	molTarget
2,3-Dihydroxybenzoic acid	HDAC11	compoundAndMetabolite	phenolic acids	hydroxybenzoic acids	1	6.69019608002851	Histone deacetylase	2,3-Dihydroxybenzoic acid	HDAC11	0.24083937856035				molTarget	molTarget	molTarget	molTarget
2-Hydroxybenzoic acid	HDAC5	compoundAndMetabolite	phenolic acids	hydroxybenzoic acids	1	6.06069784035361	Histone deacetylase	2-Hydroxybenzoic acid	HDAC5	0.151108902385279				molTarget	molTarget	molTarget	molTarget
Coumaric acid (m-)	HDAC11	compoundAndMetabolite	phenolic acids	hydroxycinnamic acids	1	6.38021124171161	Histone deacetylase	Coumaric acid (m-)	HDAC11	0.196653254761826				molTarget	molTarget	molTarget	molTarget
Hippuric acid	HDAC10	compoundAndMetabolite	phenolic acids	hydroxybenzoic acids	1	9	Histone deacetylase	Hippuric acid	HDAC10	0.570085423342186				molTarget	molTarget	molTarget	molTarget
5-Caffeoylquinic acid	HDAC9	compoundAndMetabolite	phenolic acids	hydroxycinnamic acids	1	6.86966623150499	Histone deacetylase	5-Caffeoylquinic acid	HDAC9	0.266421566303264				molTarget	molTarget	molTarget	molTarget
Hippuric acid	HDAC11	compoundAndMetabolite	phenolic acids	hydroxybenzoic acids	1	9	Histone deacetylase	Hippuric acid	HDAC11	0.570085423342186				molTarget	molTarget	molTarget	molTarget
Coumaric acid (m-)	HDAC9	compoundAndMetabolite	phenolic acids	hydroxycinnamic acids	1	6.38021124171161	Histone deacetylase	Coumaric acid (m-)	HDAC9	0.196653254761826				molTarget	molTarget	molTarget	molTarget
2,3-Dihydroxybenzoic acid	HDAC7	compoundAndMetabolite	phenolic acids	hydroxybenzoic acids	1	6.69019608002851	Histone deacetylase	2,3-Dihydroxybenzoic acid	HDAC7	0.24083937856035				molTarget	molTarget	molTarget	molTarget
Cinnamic acid	HDAC11	compound	phenolic acids	hydroxycinnamic acids	2	7.1822052219167	Histone deacetylase	Cinnamic acid	HDAC11	0.446133669643255				molTarget	molTarget	molTarget	molTarget
5-Caffeoylquinic acid	HDAC4	compoundAndMetabolite	phenolic acids	hydroxycinnamic acids	1	6.86966623150499	Histone deacetylase	5-Caffeoylquinic acid	HDAC4	0.266421566303264				molTarget	molTarget	molTarget	molTarget
5-Caffeoylquinic acid	HDAC8	compoundAndMetabolite	phenolic acids	hydroxycinnamic acids	1	6.86966623150499	Histone deacetylase	5-Caffeoylquinic acid	HDAC8	0.266421566303264				molTarget	molTarget	molTarget	molTarget
5-Caffeoylquinic acid	HDAC7	compoundAndMetabolite	phenolic acids	hydroxycinnamic acids	1	6.86966623150499	Histone deacetylase	5-Caffeoylquinic acid	HDAC7	0.266421566303264				molTarget	molTarget	molTarget	molTarget
Irilone	PGR	metabolite	flavonoids	isoflavone	3	7.7282817872148	Progesterone receptor	Irilone	PGR	0.603037627221539				molTarget	molTarget	molTarget	molTarget
8-Prenylnaringenin	ESR1	compound	flavonoids	flavanone	3	7.99518829691469	Estrogen receptor alpha	8-Prenylnaringenin	ESR1	0.641083243078966				molTarget	molTarget	molTarget	molTarget
QUERCETIN	ABCG2	compoundAndMetabolite	flavonoids	flavonol	7	6.43073235291802	ATP-binding cassette sub-family G member 2	QUERCETIN	ABCG2	0.583302112994397				molTarget	molTarget	molTarget	molTarget
Naringenin	CYP19A1	compoundAndMetabolite	flavonoids	flavanone	9	6.34088576510858	Cytochrome P450 19A1	Naringenin	CYP19A1	0.61950078592322				molTarget	molTarget	molTarget	molTarget
GENISTEIN	AR	compoundAndMetabolite	flavonoids	isoflavone	4	6.23816987691535	Androgen Receptor	GENISTEIN	AR	0.446730079944584				molTarget	molTarget	molTarget	molTarget
BIOCHANIN	AR	compoundAndMetabolite	flavonoids	isoflavone	2	6.01143937264017	Androgen Receptor	BIOCHANIN	AR	0.279249363184592				molTarget	molTarget	molTarget	molTarget
GENISTEIN	NR3C1	compoundAndMetabolite	flavonoids	isoflavone	2	6.42827366175691	Glucocorticoid receptor	GENISTEIN	NR3C1	0.338666112733977				molTarget	molTarget	molTarget	molTarget
APIGENIN	NR3C1	compound	flavonoids	flavone	2	6.71636915382307	Glucocorticoid receptor	APIGENIN	NR3C1	0.379732066628206				molTarget	molTarget	molTarget	molTarget
Vanillic acid	ESR1	compoundAndMetabolite	phenolic acids	hydroxybenzoic acids	2	7.9254530792736	Estrogen receptor alpha	Vanillic acid	ESR1	0.55207834105517				molTarget	molTarget	molTarget	molTarget
Quercetin 3-O-rutinoside	ESR1	compoundAndMetabolite	flavonoids	flavonol	2	7.49792998925918	Estrogen receptor alpha	Quercetin 3-O-rutinoside	ESR1	0.491137979311437				molTarget	molTarget	molTarget	molTarget
Phenethyl caffeate	PTGS1	compound	phenolic acids	miscellaneous phenolic acids	1	6.07935499859321	Cyclooxygenase-1	Phenethyl caffeate	PTGS1	0.153768346983214				molTarget	molTarget	molTarget	molTarget
FLAVONE	PTGS2	compound	flavonoids	flavone	1	6.07263631836315	Cyclooxygenase-2	FLAVONE	PTGS2	0.15281064712273				molTarget	molTarget	molTarget	molTarget
Quercetin 3-O-rhamnosyl-galactoside	ACP5	compound	flavonoids	flavonol	4	9	Tartrate-resistant acid phosphatase type 5	Quercetin 3-O-rhamnosyl-galactoside	ACP5	0.840409230162744				molTarget	molTarget	molTarget	molTarget
Quercetin 3-O-rutinoside	ACP5	compoundAndMetabolite	flavonoids	flavonol	4	7.23837075138116	Tartrate-resistant acid phosphatase type 5	Quercetin 3-O-rutinoside	ACP5	0.589301567964774				molTarget	molTarget	molTarget	molTarget
Isoquercitrin	ACP5	compoundAndMetabolite	flavonoids	flavonol	4	7.29996119466378	Tartrate-resistant acid phosphatase type 5	Isoquercitrin	ACP5	0.598080845578698				molTarget	molTarget	molTarget	molTarget
(-)-Epicatechin	ACP5	compoundAndMetabolite	flavonoids	flavan-3-ols	4	7.31891476550785	Tartrate-resistant acid phosphatase type 5	(-)-Epicatechin	ACP5	0.600782541675473				molTarget	molTarget	molTarget	molTarget
QUERCETIN	ALOX5	compoundAndMetabolite	flavonoids	flavonol	9	6.10997421190833	Arachidonate 5-lipoxygenase	QUERCETIN	ALOX5	0.586585993923668				molTarget	molTarget	molTarget	molTarget
Cirsiliol	ALOX5	compound	flavonoids	flavone	1	7.02227639471115	Arachidonate 5-lipoxygenase	Cirsiliol	ALOX5	0.288175054638221				molTarget	molTarget	molTarget	molTarget
Butein	ALOX5	compoundAndMetabolite	flavonoids	chalcone	2	8.33724216831843	Arachidonate 5-lipoxygenase	Butein	ALOX5	0.610775933383267				molTarget	molTarget	molTarget	molTarget
Butein	PTGS2	compoundAndMetabolite	flavonoids	chalcone	1	8.33724216831843	Cyclooxygenase	Butein	PTGS2	0.475614029972987				molTarget	molTarget	molTarget	molTarget
Butein	PTGS1	compoundAndMetabolite	flavonoids	chalcone	1	8.33724216831843	Cyclooxygenase	Butein	PTGS1	0.475614029972987				molTarget	molTarget	molTarget	molTarget
Chrysin	ABCC2	compound	flavonoids	flavone	1	9	Canalicular multispecific organic anion transporter 1	Chrysin	ABCC2	0.570085423342186				molTarget	molTarget	molTarget	molTarget
Taxifolin	ABCC2	compound	flavonoids	flavan-3-ols	1	9	Canalicular multispecific organic anion transporter 1	Taxifolin	ABCC2	0.570085423342186				molTarget	molTarget	molTarget	molTarget
APIGENIN	ABCC2	compound	flavonoids	flavone	1	6.19497660321606	Canalicular multispecific organic anion transporter 1	APIGENIN	ABCC2	0.170249380582755				molTarget	molTarget	molTarget	molTarget
GENISTEIN	ABCC2	compoundAndMetabolite	flavonoids	isoflavone	1	9	Canalicular multispecific organic anion transporter 1	GENISTEIN	ABCC2	0.570085423342186				molTarget	molTarget	molTarget	molTarget
Naringenin	ABCC2	compoundAndMetabolite	flavonoids	flavanone	1	9	Canalicular multispecific organic anion transporter 1	Naringenin	ABCC2	0.570085423342186				molTarget	molTarget	molTarget	molTarget
Ellagic acid	EGFR	compoundAndMetabolite	phenolic acids	hydroxybenzoic acids	1	6.16115090926274	Epidermal growth factor receptor erbB1	Ellagic acid	EGFR	0.165427769601045				molTarget	molTarget	molTarget	molTarget
Ellagic acid	SRC	compoundAndMetabolite	phenolic acids	hydroxybenzoic acids	2	6.3098943791442	Tyrosine-protein kinase SRC	Ellagic acid	SRC	0.321791991841141				molTarget	molTarget	molTarget	molTarget
Ellagic acid	MET	compoundAndMetabolite	phenolic acids	hydroxybenzoic acids	1	6.23657200643706	Hepatocyte growth factor receptor	Ellagic acid	MET	0.176178508104449				molTarget	molTarget	molTarget	molTarget
Hispidulin	FLT3	compound	flavonoids	flavone	4	6.25145371794942	Tyrosine-protein kinase receptor FLT3	Hispidulin	FLT3	0.448623596568295				molTarget	molTarget	molTarget	molTarget
Cinnamtannin D1	PTGS2	compound	flavonoids	flavan-3-ols	1	6.27875360095283	Cyclooxygenase-2	Cinnamtannin D1	PTGS2	0.182191193006759				molTarget	molTarget	molTarget	molTarget
Procyanidin dimer B3	APP	compoundAndMetabolite	flavonoids	flavanol	2	7.05	Beta amyloid A4 protein	Procyanidin dimer B3	APP	0.427288759891732				molTarget	molTarget	molTarget	molTarget
3',4'-Dihydroxyphenylacetic acid	GMNN	compoundAndMetabolite	phenolic acids	hydroxyphenylacetic acids	1	6.50003813440381	Geminin	3',4'-Dihydroxyphenylacetic acid	GMNN	0.213733722128031				molTarget	molTarget	molTarget	molTarget
Nobiletin	GMNN	compound	flavonoids	flavone	1	6.50003813440381	Geminin	Nobiletin	GMNN	0.213733722128031				molTarget	molTarget	molTarget	molTarget
Diosmin	GMNN	compound	flavonoids	flavone	1	6.2500319164906	Geminin	Diosmin	GMNN	0.178097122108837				molTarget	molTarget	molTarget	molTarget
Ferulic acid	GMNN	compound	phenolic acids	hydroxycinnamic acids	2	7.11164940800579	Geminin	Ferulic acid	GMNN	0.43607644250563				molTarget	molTarget	molTarget	molTarget
FLAVONOL	GMNN	compound	flavonoids	flavonol	1	6.1362014613195	Geminin	FLAVONOL	GMNN	0.161871404065522				molTarget	molTarget	molTarget	molTarget
Protocatechuic acid	GMNN	compoundAndMetabolite	phenolic acids	hydroxybenzoic acids	1	6.1362014613195	Geminin	Protocatechuic acid	GMNN	0.161871404065522				molTarget	molTarget	molTarget	molTarget
Taxifolin	GMNN	compound	flavonoids	flavan-3-ols	1	6.19997064075587	Geminin	Taxifolin	GMNN	0.17096124495066				molTarget	molTarget	molTarget	molTarget
Glabridin	GMNN	compound	flavonoids	miscellaneous flavonoids	2	6.8612238129218	Geminin	Glabridin	GMNN	0.400380063267274				molTarget	molTarget	molTarget	molTarget
LUTEOLIN	GMNN	compound	flavonoids	flavone	2	6.58569634296018	Geminin	LUTEOLIN	GMNN	0.361105591123021				molTarget	molTarget	molTarget	molTarget
Apiin	GMNN	compound	flavonoids	flavone	1	6.83624247601804	Geminin	Apiin	GMNN	0.261657248778004				molTarget	molTarget	molTarget	molTarget
FLAVONE	GMNN	compound	flavonoids	flavone	2	6.56126088201416	Geminin	FLAVONE	GMNN	0.357622490761412				molTarget	molTarget	molTarget	molTarget
PHLORETIN	GMNN	compoundAndMetabolite	flavonoids	chalcone	1	6.53625627875294	Geminin	PHLORETIN	GMNN	0.218896359819128				molTarget	molTarget	molTarget	molTarget
Phenethyl alcohol	GMNN	compound	phenolic acids	miscellaneous phenolic acids	1	6.2500319164906	Geminin	Phenethyl alcohol	GMNN	0.178097122108837				molTarget	molTarget	molTarget	molTarget
(-)-Epigallocatechin 3-O-gallate	SNCA	compoundAndMetabolite	flavonoids	flavanol	6	6.08120024879729	Alpha-synuclein	(-)-Epigallocatechin 3-O-gallate	SNCA	0.503419826056791				molTarget	molTarget	molTarget	molTarget
Isoliquiritigenin	MMP1	compoundAndMetabolite	flavonoids	isoflavone	2	6.44794000867204	Matrix metalloproteinase-1	Isoliquiritigenin	MMP1	0.341469409966755				molTarget	molTarget	molTarget	molTarget
Isoliquiritigenin	MMP2	compoundAndMetabolite	flavonoids	isoflavone	2	6.55	Matrix metalloproteinase-2	Isoliquiritigenin	MMP2	0.356017332491544				molTarget	molTarget	molTarget	molTarget
FLAVONE	GABRA4	compound	flavonoids	flavone	4	6.13076312445648	GABA-A receptor; anion channel	FLAVONE	GABRA4	0.43142001482426				molTarget	molTarget	molTarget	molTarget
FLAVONE	GABRA5	compound	flavonoids	flavone	4	6.13076312445648	GABA-A receptor; anion channel	FLAVONE	GABRA5	0.43142001482426				molTarget	molTarget	molTarget	molTarget
FLAVONE	GABRQ	compound	flavonoids	flavone	4	6.13076312445648	GABA-A receptor; anion channel	FLAVONE	GABRQ	0.43142001482426				molTarget	molTarget	molTarget	molTarget
FLAVONE	GABRB1	compound	flavonoids	flavone	4	6.13076312445648	GABA-A receptor; anion channel	FLAVONE	GABRB1	0.43142001482426				molTarget	molTarget	molTarget	molTarget
FLAVONE	GABRB2	compound	flavonoids	flavone	4	6.13076312445648	GABA-A receptor; anion channel	FLAVONE	GABRB2	0.43142001482426				molTarget	molTarget	molTarget	molTarget
KAEMPFEROL	AHR	compoundAndMetabolite	flavonoids	flavonol	1	7.55284196865778	Aryl hydrocarbon receptor	KAEMPFEROL	AHR	0.363803386207373				molTarget	molTarget	molTarget	molTarget
APIGENIN	ESR2	compound	flavonoids	flavone	1	6.88605664769316	Estrogen receptor beta	APIGENIN	ESR2	0.268757903018092				molTarget	molTarget	molTarget	molTarget
FLAVONE	GABRA1	compound	flavonoids	flavone	4	6.13076312445648	GABA-A receptor; anion channel	FLAVONE	GABRA1	0.43142001482426				molTarget	molTarget	molTarget	molTarget
FLAVONE	GABRG1	compound	flavonoids	flavone	4	6.13076312445648	GABA-A receptor; anion channel	FLAVONE	GABRG1	0.43142001482426				molTarget	molTarget	molTarget	molTarget
FLAVONE	GABRG3	compound	flavonoids	flavone	4	6.13076312445648	GABA-A receptor; anion channel	FLAVONE	GABRG3	0.43142001482426				molTarget	molTarget	molTarget	molTarget
FLAVONE	GABRA3	compound	flavonoids	flavone	4	6.13076312445648	GABA-A receptor; anion channel	FLAVONE	GABRA3	0.43142001482426				molTarget	molTarget	molTarget	molTarget
FLAVONE	GABRP	compound	flavonoids	flavone	4	6.13076312445648	GABA-A receptor; anion channel	FLAVONE	GABRP	0.43142001482426				molTarget	molTarget	molTarget	molTarget
BIOCHANIN	MAOB	compoundAndMetabolite	flavonoids	isoflavone	5	6.66486163401295	Monoamine oxidase	BIOCHANIN	MAOB	0.551064355187287				molTarget	molTarget	molTarget	molTarget
FLAVONE	GABRG2	compound	flavonoids	flavone	4	6.13076312445648	GABA-A receptor; anion channel	FLAVONE	GABRG2	0.43142001482426				molTarget	molTarget	molTarget	molTarget
Homoeriodictyol	CYP1B1	metabolite	flavonoids	flavanone	3	6.33502007768803	Cytochrome P450 1B1	Homoeriodictyol	CYP1B1	0.404438125661541				molTarget	molTarget	molTarget	molTarget
FLAVONE	GABRB3	compound	flavonoids	flavone	4	6.13076312445648	GABA-A receptor; anion channel	FLAVONE	GABRB3	0.43142001482426				molTarget	molTarget	molTarget	molTarget
7,4'-Dihydroxyflavone	MAOB	compound	flavonoids	flavone	1	7.52287874528034	Monoamine oxidase	7,4'-Dihydroxyflavone	MAOB	0.359532342808132				molTarget	molTarget	molTarget	molTarget
FLAVONE	GABRE	compound	flavonoids	flavone	4	6.13076312445648	GABA-A receptor; anion channel	FLAVONE	GABRE	0.43142001482426				molTarget	molTarget	molTarget	molTarget
Punicalin	BLM	compoundAndMetabolite	phenolic acids	hydroxybenzoic acids	1	6.15002808767115	Bloom syndrome protein	Punicalin	BLM	0.163842290857944				molTarget	molTarget	molTarget	molTarget
FLAVONE	GABRA6	compound	flavonoids	flavone	4	6.13076312445648	GABA-A receptor; anion channel	FLAVONE	GABRA6	0.43142001482426				molTarget	molTarget	molTarget	molTarget
FLAVONE	GABRA2	compound	flavonoids	flavone	4	6.13076312445648	GABA-A receptor; anion channel	FLAVONE	GABRA2	0.43142001482426				molTarget	molTarget	molTarget	molTarget
Fisetin	PIM1	compound	flavonoids	flavonol	1	7.15490195998574	Serine/threonine-protein kinase PIM1	Fisetin	PIM1	0.307079881331975				molTarget	molTarget	molTarget	molTarget
Butein	ACE	compoundAndMetabolite	flavonoids	chalcone	1	6.13667713987954	Angiotensin-converting enzyme	Butein	ACE	0.161939208645437				molTarget	molTarget	molTarget	molTarget
FLAVONE	GABRD	compound	flavonoids	flavone	4	6.13076312445648	GABA-A receptor; anion channel	FLAVONE	GABRD	0.43142001482426				molTarget	molTarget	molTarget	molTarget
Fisetin	GSK3B	compound	flavonoids	flavonol	1	6.3767507096021	Glycogen synthase kinase-3	Fisetin	GSK3B	0.196159980635808				molTarget	molTarget	molTarget	molTarget
FLAVONE	CYP19A1	compound	flavonoids	flavone	2	6.59691001300806	Cytochrome P450 19A1	FLAVONE	CYP19A1	0.362704019664435				molTarget	molTarget	molTarget	molTarget
7,4'-Dihydroxyflavone	CYP19A1	compound	flavonoids	flavone	1	8.69897000433602	Cytochrome P450 19A1	7,4'-Dihydroxyflavone	CYP19A1	0.527175748379697				molTarget	molTarget	molTarget	molTarget
Chrysin	CYP19A1	compound	flavonoids	flavone	4	6.56137508032911	Cytochrome P450 19A1	Chrysin	CYP19A1	0.492800672325518				molTarget	molTarget	molTarget	molTarget
QUERCETIN	CYP19A1	compoundAndMetabolite	flavonoids	flavonol	2	7.150514997832	Cytochrome P450 19A1	QUERCETIN	CYP19A1	0.441616454632958				molTarget	molTarget	molTarget	molTarget
FLAVANONE	CYP19A1	compound	flavonoids	flavanone	2	6.08476692446583	Cytochrome P450 19A1	FLAVANONE	CYP19A1	0.289701681757345				molTarget	molTarget	molTarget	molTarget
LUTEOLIN	CYP1B1	compound	flavonoids	flavone	4	6.8103949700422	Cytochrome P450 1B1	LUTEOLIN	CYP1B1	0.528296678307296				molTarget	molTarget	molTarget	molTarget
DAIDZIN	ALDH2	compoundAndMetabolite	flavonoids	isoflavone	3	6.65026065910994	Aldehyde dehydrogenase	DAIDZIN	ALDH2	0.44937341808635				molTarget	molTarget	molTarget	molTarget
Galangin	CYP1B1	compound	flavonoids	flavonol	2	8.06246936830415	Cytochrome P450 1B1	Galangin	CYP1B1	0.571609034047739				molTarget	molTarget	molTarget	molTarget
KAEMPFEROL	CYP1B1	compoundAndMetabolite	flavonoids	flavonol	2	7.34721684324235	Cytochrome P450 1B1	KAEMPFEROL	CYP1B1	0.469654897222251				molTarget	molTarget	molTarget	molTarget
Chrysoeriol	CYP1B1	compound	flavonoids	flavone	2	7.70225188908722	Cytochrome P450 1B1	Chrysoeriol	CYP1B1	0.520262606211162				molTarget	molTarget	molTarget	molTarget
Phenethyl caffeate	ALOX15	compound	phenolic acids	miscellaneous phenolic acids	2	6.59302279268553	Arachidonate 15-lipoxygenase	Phenethyl caffeate	ALOX15	0.362149924182423				molTarget	molTarget	molTarget	molTarget
3',4',7-Trihydroxyisoflavanone	MIF	compoundAndMetabolite	flavonoids	isoflavone	4	7.42021640338319	Macrophage migration inhibitory factor	3',4',7-Trihydroxyisoflavanone	MIF	0.615222366334179				molTarget	molTarget	molTarget	molTarget
MORIN	MAPT	compound	flavonoids	flavonol	1	6.95000714307986	Microtubule-associated protein tau	MORIN	MAPT	0.27787358919641				molTarget	molTarget	molTarget	molTarget
APIGENIN	PIM1	compound	flavonoids	flavone	1	7.52287874528034	Serine/threonine-protein kinase PIM1	APIGENIN	PIM1	0.359532342808132				molTarget	molTarget	molTarget	molTarget
MYRICETIN	PIM1	compound	flavonoids	flavonol	2	6.53325635607565	Serine/threonine-protein kinase PIM1	MYRICETIN	PIM1	0.353630645686806				molTarget	molTarget	molTarget	molTarget
BIOCHANIN	MAOA	compoundAndMetabolite	flavonoids	isoflavone	5	6.66486163401295	Monoamine oxidase	BIOCHANIN	MAOA	0.551064355187287				molTarget	molTarget	molTarget	molTarget
7,4'-Dihydroxyflavone	MAOA	compound	flavonoids	flavone	1	7.52287874528034	Monoamine oxidase	7,4'-Dihydroxyflavone	MAOA	0.359532342808132				molTarget	molTarget	molTarget	molTarget
APIGENIN	CYP1B1	compound	flavonoids	flavone	6	6.32758650613872	Cytochrome P450 1B1, Cytochrome P450	APIGENIN	CYP1B1	0.538540426561819				molTarget	molTarget	molTarget	molTarget
DAIDZEIN	BLM	compoundAndMetabolite	flavonoids	isoflavone	2	6.29998893767789	Bloom syndrome protein	DAIDZEIN	BLM	0.320380041936475				molTarget	molTarget	molTarget	molTarget
BIOCHANIN	CYP19A1	compoundAndMetabolite	flavonoids	isoflavone	2	8.16765081311263	Cytochrome P450 19A1	BIOCHANIN	CYP19A1	0.586601897462767				molTarget	molTarget	molTarget	molTarget
Ellagic acid	SMAD3	compoundAndMetabolite	phenolic acids	hydroxybenzoic acids	1	6.84771165561694	Mothers against decapentaplegic homolog 3	Ellagic acid	SMAD3	0.263292098380249				molTarget	molTarget	molTarget	molTarget
(-)-Epicatechin	NFKB1	compoundAndMetabolite	flavonoids	flavan-3-ols	2	7.54975089168064	Nuclear factor NF-kappa-B p105 subunit	(-)-Epicatechin	NFKB1	0.498524678680924				molTarget	molTarget	molTarget	molTarget
Caffeic acid	NFKB1	compoundAndMetabolite	phenolic acids	hydroxycinnamic acids	2	6.84985783815144	Nuclear factor NF-kappa-B p105 subunit	Caffeic acid	NFKB1	0.398759924775919				molTarget	molTarget	molTarget	molTarget
QUERCETIN	PIM1	compoundAndMetabolite	flavonoids	flavonol	5	6.63736723221918	Serine/threonine-protein kinase PIM1	QUERCETIN	PIM1	0.547145224664574				molTarget	molTarget	molTarget	molTarget
Fisetin	CDK5	compound	flavonoids	flavonol	1	6.24412514432751	Cyclin-dependent kinase 5/CDK5 activator 1	Fisetin	CDK5	0.177255153942055				molTarget	molTarget	molTarget	molTarget
DIOSMETIN	CYP1B1	compound	flavonoids	flavone	3	7.7097873455964	Cytochrome P450 1B1	DIOSMETIN	CYP1B1	0.600401376715313				molTarget	molTarget	molTarget	molTarget
Chrysin	CYP1B1	compound	flavonoids	flavone	6	6.90287212171535	Cytochrome P450 1B1	Chrysin	CYP1B1	0.620543280531704				molTarget	molTarget	molTarget	molTarget
HESPERETIN	CYP1B1	compoundAndMetabolite	flavonoids	flavanone	1	6.29157909986529	Cytochrome P450 1B1	HESPERETIN	CYP1B1	0.18401937623598				molTarget	molTarget	molTarget	molTarget
Isorhamnetin	CYP1B1	compoundAndMetabolite	flavonoids	flavonol	3	7.2717695230608	Cytochrome P450 1B1	Isorhamnetin	CYP1B1	0.537965065837645				molTarget	molTarget	molTarget	molTarget
Isoquercitrin	ACE	compoundAndMetabolite	flavonoids	flavonol	1	9	Angiotensin-converting enzyme	Isoquercitrin	ACE	0.570085423342186				molTarget	molTarget	molTarget	molTarget
Prunetin	ALDH2	compoundAndMetabolite	flavonoids	isoflavone	1	6.34678748622466	Aldehyde dehydrogenase	Prunetin	ALDH2	0.191888937236567				molTarget	molTarget	molTarget	molTarget
GENISTEIN	MAPT	compoundAndMetabolite	flavonoids	isoflavone	2	6.32498649260303	Microtubule-associated protein tau	GENISTEIN	MAPT	0.323943264778533				molTarget	molTarget	molTarget	molTarget
Ellagic acid	CSNK2A1	compoundAndMetabolite	phenolic acids	hydroxybenzoic acids	7	7.12117674870426	Casein kinase II alpha, Casein kinase II, Casein kinase 2	Ellagic acid	CSNK2A1	0.681720028250689				molTarget	molTarget	molTarget	molTarget
TANGERETIN	THRB	compound	flavonoids	flavone	1	9.22184874961636	Thyroid hormone receptor beta-1	TANGERETIN	THRB	0.601708377446395				molTarget	molTarget	molTarget	molTarget
3'-Methoxy-4'-hydroxyphenylacetic acid	NFKB1	compoundAndMetabolite	phenolic acids	hydroxybenzoic acids, not available	2	8.45593195564972	Nuclear factor NF-kappa-B p105 subunit	3'-Methoxy-4'-hydroxyphenylacetic acid	NFKB1	0.627694314505119				molTarget	molTarget	molTarget	molTarget
QUERCETIN	EGFR	compoundAndMetabolite	flavonoids	flavonol	1	6.04575749056068	Epidermal growth factor receptor erbB1	QUERCETIN	EGFR	0.148979262274078				molTarget	molTarget	molTarget	molTarget
Chicoric acid	TP53	compound	phenolic acids	hydroxycinnamic acids	1	8.20065945054642	Cellular tumor antigen p53	Chicoric acid	TP53	0.456145139465371				molTarget	molTarget	molTarget	molTarget
FLAVONE	TP53	compound	flavonoids	flavone	1	8.30102999566398	Cellular tumor antigen p53	FLAVONE	TP53	0.470452243504298				molTarget	molTarget	molTarget	molTarget
4'-Hydroxyphenylacetic acid	CA5A	compoundAndMetabolite	phenolic acids	hydroxyphenylacetic acids	1	7.00436480540245	Carbonic anhydrase VA	4'-Hydroxyphenylacetic acid	CA5A	0.285621885564147				molTarget	molTarget	molTarget	molTarget
QUERCETIN	MAOA	compoundAndMetabolite	flavonoids	flavonol	3	6.38848404743968	Monoamine oxidase A	QUERCETIN	MAOA	0.412059032538903				molTarget	molTarget	molTarget	molTarget
Punicalin	RUNX1	compoundAndMetabolite	phenolic acids	hydroxybenzoic acids	2	6.52497686441844	Runt-related transcription factor 1/Core-binding factor subunit beta	Punicalin	RUNX1	0.352450463309691				molTarget	molTarget	molTarget	molTarget
Punicalin	CBFB	compoundAndMetabolite	phenolic acids	hydroxybenzoic acids	2	6.52497686441844	Runt-related transcription factor 1/Core-binding factor subunit beta	Punicalin	CBFB	0.352450463309691				molTarget	molTarget	molTarget	molTarget
Ellagic acid	CBFB	compoundAndMetabolite	phenolic acids	hydroxybenzoic acids	2	6.52500132496841	Runt-related transcription factor 1/Core-binding factor subunit beta	Ellagic acid	CBFB	0.352453949986315				molTarget	molTarget	molTarget	molTarget
QUERCETIN	MAPK1	compoundAndMetabolite	flavonoids	flavonol	1	9	MAP kinase ERK2	QUERCETIN	MAPK1	0.570085423342186				molTarget	molTarget	molTarget	molTarget
QUERCETIN	MAPK8	compoundAndMetabolite	flavonoids	flavonol	1	9	c-Jun N-terminal kinase 1	QUERCETIN	MAPK8	0.570085423342186				molTarget	molTarget	molTarget	molTarget
5,3′-didemethylsinensetin	CYP1B1	compound	flavonoids	flavone	2	7.45593195564972	Cytochrome P450 1B1	5,3′-didemethylsinensetin	CYP1B1	0.485151459704743				molTarget	molTarget	molTarget	molTarget
MYRICETIN	CYP1B1	compound	flavonoids	flavonol	2	7.56863623584101	Cytochrome P450 1B1	MYRICETIN	CYP1B1	0.50121664955143				molTarget	molTarget	molTarget	molTarget
BAICALEIN	CYP1B1	compound	flavonoids	flavone	1	6.58502665202918	Cytochrome P450 1B1	BAICALEIN	CYP1B1	0.225848228055603				molTarget	molTarget	molTarget	molTarget
Rhoifolin 4'-O-glucoside	CYP1B1	compound	flavonoids	flavone	1	6.65757731917779	Cytochrome P450 1B1	Rhoifolin 4'-O-glucoside	CYP1B1	0.236189807268638				molTarget	molTarget	molTarget	molTarget
4-Hydroxybenzoic acid	CA2	compoundAndMetabolite	phenolic acids	hydroxybenzoic acids	1	6.06048074738138	Carbonic anhydrase II	4-Hydroxybenzoic acid	CA2	0.15107795733326				molTarget	molTarget	molTarget	molTarget
Coumaric acid (p-)	CA2	compound	phenolic acids	hydroxycinnamic acids	1	6.00877392430751	Carbonic anhydrase II	Coumaric acid (p-)	CA2	0.143707519159652				molTarget	molTarget	molTarget	molTarget
Naringenin	GMNN	compoundAndMetabolite	flavonoids	flavanone	1	8.33724216831843	Geminin	Naringenin	GMNN	0.475614029972987				molTarget	molTarget	molTarget	molTarget
GENISTEIN	BLM	compoundAndMetabolite	flavonoids	isoflavone	2	9.69897000433602	Bloom syndrome protein	GENISTEIN	BLM	0.804880506590353				molTarget	molTarget	molTarget	molTarget
3'-Methoxy-4'-hydroxyphenylacetic acid	CHRM1	compoundAndMetabolite	phenolic acids	hydroxybenzoic acids, not available	1	7.74957999769111	Muscarinic acetylcholine receptor M1	3'-Methoxy-4'-hydroxyphenylacetic acid	CHRM1	0.391846986513584				molTarget	molTarget	molTarget	molTarget
ARBUTIN	SMAD3	compound	flavonoids	chalcone	1	7	Mothers against decapentaplegic homolog 3	ARBUTIN	SMAD3	0.284999713741434				molTarget	molTarget	molTarget	molTarget
Fisetin	CSNK2B	compound	flavonoids	flavonol	3	6.42035374748029	Casein kinase II, Casein kinase 2	Fisetin	CSNK2B	0.416601830564322				molTarget	molTarget	molTarget	molTarget
Fisetin	CSNK2A1	compound	flavonoids	flavonol	4	6.42746938911418	Casein kinase II, Casein kinase 2, Casein kinase II alpha	Fisetin	CSNK2A1	0.473713372825724				molTarget	molTarget	molTarget	molTarget
3,5-Dihydroxybenzoic acid	CA1	compoundAndMetabolite	phenolic acids	hydroxybenzoic acids	1	6.25963731050576	Carbonic anhydrase I	3,5-Dihydroxybenzoic acid	CA1	0.17946630239324				molTarget	molTarget	molTarget	molTarget
3-Hydroxybenzoic acid	CA2	compoundAndMetabolite	phenolic acids	hydroxybenzoic acids	1	6.22184874961636	Carbonic anhydrase II	3-Hydroxybenzoic acid	CA2	0.174079813045267				molTarget	molTarget	molTarget	molTarget
Protocatechuic acid	CA2	compoundAndMetabolite	phenolic acids	hydroxybenzoic acids	1	6.32790214206428	Carbonic anhydrase II	Protocatechuic acid	CA2	0.189196966366059				molTarget	molTarget	molTarget	molTarget
3,5-Dihydroxybenzoic acid	CA2	compoundAndMetabolite	phenolic acids	hydroxybenzoic acids	1	6.29242982390206	Carbonic anhydrase II	3,5-Dihydroxybenzoic acid	CA2	0.184140640868828				molTarget	molTarget	molTarget	molTarget
APIGENIN	MAP2K1	compound	flavonoids	flavone	1	6.69019608002851	Dual specificity mitogen-activated protein kinase kinase 1	APIGENIN	MAP2K1	0.24083937856035				molTarget	molTarget	molTarget	molTarget
APIGENIN	CSNK1D	compound	flavonoids	flavone	1	9	Casein kinase I	APIGENIN	CSNK1D	0.570085423342186				molTarget	molTarget	molTarget	molTarget
APIGENIN	MAPK8	compound	flavonoids	flavone	1	6.06069784035361	c-Jun N-terminal kinase, JNK	APIGENIN	MAPK8	0.151108902385279				molTarget	molTarget	molTarget	molTarget
APIGENIN	MAPK9	compound	flavonoids	flavone	1	6.06069784035361	c-Jun N-terminal kinase, JNK	APIGENIN	MAPK9	0.151108902385279				molTarget	molTarget	molTarget	molTarget
Ellagic acid	RUNX1	compoundAndMetabolite	phenolic acids	hydroxybenzoic acids	2	6.52500132496841	Runt-related transcription factor 1/Core-binding factor subunit beta	Ellagic acid	RUNX1	0.352453949986315				molTarget	molTarget	molTarget	molTarget
MYRICETIN	CSNK2A1	compound	flavonoids	flavonol	3	6.02732322107171	Casein kinase II, Casein kinase 2	MYRICETIN	CSNK2A1	0.360578137306348				molTarget	molTarget	molTarget	molTarget
MYRICETIN	CSNK2B	compound	flavonoids	flavonol	3	6.02732322107171	Casein kinase II, Casein kinase 2	MYRICETIN	CSNK2B	0.360578137306348				molTarget	molTarget	molTarget	molTarget
APIGENIN	CSNK2B	compound	flavonoids	flavone	3	6.07268250975605	Casein kinase II, Casein kinase 2	APIGENIN	CSNK2B	0.367043779807128				molTarget	molTarget	molTarget	molTarget
Gallic acid	APP	compoundAndMetabolite	phenolic acids	hydroxybenzoic acids	5	6.05220085860346	Beta amyloid A4 protein	Gallic acid	APP	0.463733939236206				molTarget	molTarget	molTarget	molTarget
Paradol ([6]-)	CYP3A4	compound	phenolic acids	miscellaneous phenolic acids	23	6.45870211618283	Cytochrome P450 3A4	Paradol ([6]-)	CYP3A4	0.819254812259724				molTarget	molTarget	molTarget	molTarget
Ellagic acid	GMNN	compoundAndMetabolite	phenolic acids	hydroxybenzoic acids	1	8.33724216831843	Geminin	Ellagic acid	GMNN	0.475614029972987				molTarget	molTarget	molTarget	molTarget
Tectochrysin	GMNN	compound	flavonoids	flavone	1	8.33724216831843	Geminin	Tectochrysin	GMNN	0.475614029972987				molTarget	molTarget	molTarget	molTarget
QUERCETIN	MPO	compoundAndMetabolite	flavonoids	flavonol	8	6.09694840092676	Myeloperoxidase	QUERCETIN	MPO	0.561761871008327				molTarget	molTarget	molTarget	molTarget
MORIN	CHRM1	compound	flavonoids	flavonol	1	7.69897000433602	Muscarinic acetylcholine receptor M1	MORIN	CHRM1	0.384632893579321				molTarget	molTarget	molTarget	molTarget
LUTEOLIN	GAA	compound	flavonoids	flavone	1	7.95812932797068	Lysosomal alpha-glucosidase	LUTEOLIN	GAA	0.42157420341834				molTarget	molTarget	molTarget	molTarget
2,4-Dihydroxybenzoic acid	AR	compoundAndMetabolite	phenolic acids	hydroxybenzoic acids	1	7.40011692792631	Androgen Receptor	2,4-Dihydroxybenzoic acid	AR	0.342033522902006				molTarget	molTarget	molTarget	molTarget
Hesperetin	CYP1B1	compound	flavonoids	flavanone	1	7.39794000867204	Cytochrome P450 1B1	Hesperetin	CYP1B1	0.341723218616833				molTarget	molTarget	molTarget	molTarget
KAEMPFEROL	CSNK2B	compoundAndMetabolite	flavonoids	flavonol	2	6.19897000433602	Casein kinase II, Casein kinase 2	KAEMPFEROL	CSNK2B	0.305980514789036				molTarget	molTarget	molTarget	molTarget
LUTEOLIN	CSNK2A1	compound	flavonoids	flavone	2	6.15051499783199	Casein kinase II, Casein kinase 2	LUTEOLIN	CSNK2A1	0.299073599832581				molTarget	molTarget	molTarget	molTarget
KAEMPFEROL	CSNK2A1	compoundAndMetabolite	flavonoids	flavonol	2	6.19897000433602	Casein kinase II, Casein kinase 2	KAEMPFEROL	CSNK2A1	0.305980514789036				molTarget	molTarget	molTarget	molTarget
APIGENIN	TTR	compound	flavonoids	flavone	2	6.39357340502644	Transthyretin	APIGENIN	TTR	0.333719839077311				molTarget	molTarget	molTarget	molTarget
Coumaric acid ethyl ester (p-)	CA12	compound	phenolic acids	hydroxycinnamic acids	1	6.30980391997149	Carbonic anhydrase XII	Coumaric acid ethyl ester (p-)	CA12	0.186617194122141				molTarget	molTarget	molTarget	molTarget
Methyl p-Coumaric acid	CA2	compound	phenolic acids	hydroxycinnamic acids	1	6.09691001300806	Carbonic anhydrase II	Methyl p-Coumaric acid	CA2	0.156270688853968				molTarget	molTarget	molTarget	molTarget
Coumaric acid ethyl ester (p-)	CA2	compound	phenolic acids	hydroxycinnamic acids	1	6.14874165128093	Carbonic anhydrase II	Coumaric acid ethyl ester (p-)	CA2	0.163658918542363				molTarget	molTarget	molTarget	molTarget
Methyl p-Coumaric acid	CA1	compound	phenolic acids	hydroxycinnamic acids	1	6.10790539730952	Carbonic anhydrase I	Methyl p-Coumaric acid	CA1	0.157838002321925				molTarget	molTarget	molTarget	molTarget
Coumaric acid ethyl ester (p-)	CA1	compound	phenolic acids	hydroxycinnamic acids	1	6.49485002168009	Carbonic anhydrase I	Coumaric acid ethyl ester (p-)	CA1	0.212994193729366				molTarget	molTarget	molTarget	molTarget
Caffeic acid	MMP2	compoundAndMetabolite	phenolic acids	hydroxycinnamic acids	1	7.61510920346945	Matrix metalloproteinase-2	Caffeic acid	MMP2	0.372679135617954				molTarget	molTarget	molTarget	molTarget
Caffeic acid	MMP1	compoundAndMetabolite	phenolic acids	hydroxycinnamic acids	1	6.6217656717071	Matrix metalloproteinase-1	Caffeic acid	MMP1	0.231085112803061				molTarget	molTarget	molTarget	molTarget
Phenethyl caffeate	MAPK1	compound	phenolic acids	miscellaneous phenolic acids	1	6.16367588429325	MAP kinase ERK2	Phenethyl caffeate	MAPK1	0.165787686750193				molTarget	molTarget	molTarget	molTarget
GENISTEIN	THRB	compoundAndMetabolite	flavonoids	isoflavone	1	8.49485002168009	Thyroid hormone receptor beta-1	GENISTEIN	THRB	0.498079903330118				molTarget	molTarget	molTarget	molTarget
Ellagic acid	CSNK2B	compoundAndMetabolite	phenolic acids	hydroxybenzoic acids	5	6.95026544558436	Casein kinase II, Casein kinase 2	Ellagic acid	CSNK2B	0.591746629259583				molTarget	molTarget	molTarget	molTarget
PHLORETIN	ESR1	compoundAndMetabolite	flavonoids	chalcone	1	6.52287874528034	Estrogen receptor alpha	PHLORETIN	ESR1	0.216989488007756				molTarget	molTarget	molTarget	molTarget
QUERCETIN	SRC	compoundAndMetabolite	flavonoids	flavonol	1	6.92081875395238	Tyrosine-protein kinase SRC	QUERCETIN	SRC	0.273712992883155				molTarget	molTarget	molTarget	molTarget
QUERCETIN	MET	compoundAndMetabolite	flavonoids	flavonol	1	6.23657200643706	Hepatocyte growth factor receptor	QUERCETIN	MET	0.176178508104449				molTarget	molTarget	molTarget	molTarget
PINOCEMBRIN	CYP19A1	compound	flavonoids	flavanone	1	6.04575749056068	Cytochrome P450 19A1	PINOCEMBRIN	CYP19A1	0.148979262274078				molTarget	molTarget	molTarget	molTarget
Cinnamic acid	XDH	compound	phenolic acids	hydroxycinnamic acids	1	6.15080294068823	Xanthine dehydrogenase	Cinnamic acid	XDH	0.16395274061905				molTarget	molTarget	molTarget	molTarget
Cassiastearoptene	XDH	compound	phenolic acids	hydroxycinnamic acids	1	6.35811621868064	Xanthine dehydrogenase	Cassiastearoptene	XDH	0.193503767102112				molTarget	molTarget	molTarget	molTarget
DAIDZEIN	GMNN	compoundAndMetabolite	flavonoids	isoflavone	1	6.38626385873813	Geminin	DAIDZEIN	GMNN	0.1975160120718				molTarget	molTarget	molTarget	molTarget
Irilone	UGT1A1	metabolite	flavonoids	isoflavone	2	6.50257498915996	UDP-glucuronosyltransferase 1-1	Irilone	UGT1A1	0.349257236057465				molTarget	molTarget	molTarget	molTarget
Homoeriodictyol	CYP1B1	compound	flavonoids	flavanone	1	6.61978875828839	Cytochrome P450 1B1	Homoeriodictyol	CYP1B1	0.230803317920665				molTarget	molTarget	molTarget	molTarget
Caffeic acid	ALOX5	compoundAndMetabolite	phenolic acids	hydroxycinnamic acids	2	7.03529053714285	Arachidonate 5-lipoxygenase	Caffeic acid	ALOX5	0.425192031063494				molTarget	molTarget	molTarget	molTarget
LUTEOLIN	CSNK2B	compound	flavonoids	flavone	3	6.10034333188799	Casein kinase II, Casein kinase 2, Casein kinase II alpha'/ beta	LUTEOLIN	CSNK2B	0.370986632359941				molTarget	molTarget	molTarget	molTarget
Kaempferol 3-O-glucoside	CA2	compound	flavonoids	flavonol	1	6.77469071827414	Carbonic anhydrase II	Kaempferol 3-O-glucoside	CA2	0.252883485511207				molTarget	molTarget	molTarget	molTarget
Galangin	CA4	compound	flavonoids	flavonol	1	6.24542234395527	Carbonic anhydrase IV	Galangin	CA4	0.177440060480242				molTarget	molTarget	molTarget	molTarget
HESPERETIN	CA4	compoundAndMetabolite	flavonoids	flavanone	1	6.99097425791309	Carbonic anhydrase IV	HESPERETIN	CA4	0.283713158697673				molTarget	molTarget	molTarget	molTarget
DAIDZEIN	CA4	compoundAndMetabolite	flavonoids	isoflavone	1	6.14345235514325	Carbonic anhydrase IV	DAIDZEIN	CA4	0.162904967171014				molTarget	molTarget	molTarget	molTarget
Isorhamnetin	CA4	compoundAndMetabolite	flavonoids	flavonol	1	6.67182433856168	Carbonic anhydrase IV	Isorhamnetin	CA4	0.238220618084014				molTarget	molTarget	molTarget	molTarget
Isoquercitrin	CA4	compoundAndMetabolite	flavonoids	flavonol	1	7.12090412049993	Carbonic anhydrase IV	Isoquercitrin	CA4	0.302233732234622				molTarget	molTarget	molTarget	molTarget
Chrysin	CA4	compound	flavonoids	flavone	1	6.2694195809405	Carbonic anhydrase IV	Chrysin	CA4	0.180860695147437				molTarget	molTarget	molTarget	molTarget
Naringenin	CA4	compoundAndMetabolite	flavonoids	flavanone	1	7.09963287134353	Carbonic anhydrase IV	Naringenin	CA4	0.299201667654699				molTarget	molTarget	molTarget	molTarget
ERIODICTYOL	CA4	compoundAndMetabolite	flavonoids	flavanone	1	7.13786862068696	Carbonic anhydrase IV	ERIODICTYOL	CA4	0.304651900521543				molTarget	molTarget	molTarget	molTarget
DAIDZEIN	CA12	compoundAndMetabolite	flavonoids	isoflavone	1	7.24872089601666	Carbonic anhydrase XII	DAIDZEIN	CA12	0.320453100308156				molTarget	molTarget	molTarget	molTarget
Galangin	CA12	compound	flavonoids	flavonol	1	7.37882371822497	Carbonic anhydrase XII	Galangin	CA12	0.338998328003314				molTarget	molTarget	molTarget	molTarget
Isoquercitrin	CA12	compoundAndMetabolite	flavonoids	flavonol	2	7.02635667766111	Carbonic anhydrase XII	Isoquercitrin	CA12	0.42391857322858				molTarget	molTarget	molTarget	molTarget
Naringenin	CA12	compoundAndMetabolite	flavonoids	flavanone	1	7.35359627377693	Carbonic anhydrase XII	Naringenin	CA12	0.335402336052372				molTarget	molTarget	molTarget	molTarget
ERIODICTYOL	CA12	compoundAndMetabolite	flavonoids	flavanone	1	7.50723961097316	Carbonic anhydrase XII	ERIODICTYOL	CA12	0.35730309595738				molTarget	molTarget	molTarget	molTarget
Puerarin	CA12	metabolite	flavonoids	isoflavone	1	6.28819277095881	Carbonic anhydrase XII	Puerarin	CA12	0.183536679246357				molTarget	molTarget	molTarget	molTarget
LUTEOLIN	CA12	compound	flavonoids	flavone	1	7.21968268785985	Carbonic anhydrase XII	LUTEOLIN	CA12	0.316313911219196				molTarget	molTarget	molTarget	molTarget
Isorhamnetin	CA12	compoundAndMetabolite	flavonoids	flavonol	2	6.95900248736385	Carbonic anhydrase XII	Isorhamnetin	CA12	0.414317714660842				molTarget	molTarget	molTarget	molTarget
BIOCHANIN	CA12	compoundAndMetabolite	flavonoids	isoflavone	1	7.27984069659404	Carbonic anhydrase XII	BIOCHANIN	CA12	0.324889005523274				molTarget	molTarget	molTarget	molTarget
KAEMPFEROL	CA12	compoundAndMetabolite	flavonoids	flavonol	1	6.83594470810655	Carbonic anhydrase XII	KAEMPFEROL	CA12	0.261614804089832				molTarget	molTarget	molTarget	molTarget
Kaempferol 3-O-glucoside	CA12	compound	flavonoids	flavonol	1	8.30980391997149	Carbonic anhydrase XII	Kaempferol 3-O-glucoside	CA12	0.471702903722893				molTarget	molTarget	molTarget	molTarget
Taxifolin	CA12	compound	flavonoids	flavan-3-ols	1	7.48811663902113	Carbonic anhydrase XII	Taxifolin	CA12	0.35457725294307				molTarget	molTarget	molTarget	molTarget
Chrysin	CA12	compound	flavonoids	flavone	1	7.45967052520913	Carbonic anhydrase XII	Chrysin	CA12	0.350522462672331				molTarget	molTarget	molTarget	molTarget
HESPERETIN	CA12	compoundAndMetabolite	flavonoids	flavanone	1	6.34284849809903	Carbonic anhydrase XII	HESPERETIN	CA12	0.191327462624115				molTarget	molTarget	molTarget	molTarget
Isorhamnetin	CA2	compoundAndMetabolite	flavonoids	flavonol	1	6.35654732351381	Carbonic anhydrase II	Isorhamnetin	CA2	0.193280132306149				molTarget	molTarget	molTarget	molTarget
LUTEOLIN	CA4	compound	flavonoids	flavone	1	6.53313237964589	Carbonic anhydrase IV	LUTEOLIN	CA4	0.218451070322301				molTarget	molTarget	molTarget	molTarget
2-Hydroxy-2-phenylacetic acid	SMAD3	metabolite	phenolic acids	hydroxyphenylacetic acids	1	6.2500319164906	Mothers against decapentaplegic homolog 3	2-Hydroxy-2-phenylacetic acid	SMAD3	0.178097122108837				molTarget	molTarget	molTarget	molTarget
Methyl p-Coumaric acid	CA12	compound	phenolic acids	hydroxycinnamic acids	1	6.09151498112135	Carbonic anhydrase XII	Methyl p-Coumaric acid	CA12	0.155501665607097				molTarget	molTarget	molTarget	molTarget
LUTEOLIN	FLT3	compound	flavonoids	flavone	1	6.08092190762393	Tyrosine-protein kinase receptor FLT3	LUTEOLIN	FLT3	0.153991698669665				molTarget	molTarget	molTarget	molTarget
QUERCETIN	FLT3	compoundAndMetabolite	flavonoids	flavonol	1	6.22914798835786	Tyrosine-protein kinase receptor FLT3	QUERCETIN	FLT3	0.17512026737335				molTarget	molTarget	molTarget	molTarget
KAEMPFEROL	TYR	compoundAndMetabolite	flavonoids	flavonol	2	6.13937680047641	Tyrosinase	KAEMPFEROL	TYR	0.297485929384187				molTarget	molTarget	molTarget	molTarget
4-Hydroxybenzoic acid	CYP19A1	compoundAndMetabolite	phenolic acids	hydroxybenzoic acids	1	6.04902882881753	Cytochrome P450 19A1	4-Hydroxybenzoic acid	CYP19A1	0.149445568168227				molTarget	molTarget	molTarget	molTarget
Gallic acid	CYP19A1	compoundAndMetabolite	phenolic acids	hydroxybenzoic acids	1	9	Cytochrome P450 19A1	Gallic acid	CYP19A1	0.570085423342186				molTarget	molTarget	molTarget	molTarget
2,4-Dihydroxybenzoic acid	CYP19A1	compoundAndMetabolite	phenolic acids	hydroxybenzoic acids	1	6.18733575725535	Cytochrome P450 19A1	2,4-Dihydroxybenzoic acid	CYP19A1	0.169160232586425				molTarget	molTarget	molTarget	molTarget
Fisetin	CYP19A1	compound	flavonoids	flavonol	1	9	Cytochrome P450 19A1	Fisetin	CYP19A1	0.570085423342186				molTarget	molTarget	molTarget	molTarget
FLAVONE	CYP1B1	compound	flavonoids	flavone	1	6.22184874961636	Cytochrome P450 1B1	FLAVONE	CYP1B1	0.174079813045267				molTarget	molTarget	molTarget	molTarget
FLAVONOL	CYP1B1	compound	flavonoids	flavonol	1	7.04575749056068	Cytochrome P450 1B1	FLAVONOL	CYP1B1	0.291522117074454				molTarget	molTarget	molTarget	molTarget
Glabridin	TYR	compound	flavonoids	miscellaneous flavonoids	2	7.28366569707634	Tyrosinase	Glabridin	TYR	0.460596135421913				molTarget	molTarget	molTarget	molTarget
3'-Hydroxyphenylacetic acid	CAMK2A	compoundAndMetabolite	phenolic acids	hydroxyphenylacetic acids	1	8.39303270707424	CaM kinase II alpha	3'-Hydroxyphenylacetic acid	CAMK2A	0.483566572638092				molTarget	molTarget	molTarget	molTarget
2-Hydroxyphenylacetic acid	CAMK2A	metabolite	phenolic acids	hydroxyphenylacetic acids	1	7.18889060457455	CaM kinase II alpha	2-Hydroxyphenylacetic acid	CAMK2A	0.311924719762459				molTarget	molTarget	molTarget	molTarget
8-Prenylnaringenin	ESR2	compound	flavonoids	flavanone	2	7.06330294798788	Estrogen receptor beta	8-Prenylnaringenin	ESR2	0.429185000075185				molTarget	molTarget	molTarget	molTarget
KAEMPFEROL	GAA	compoundAndMetabolite	flavonoids	flavonol	1	7.17758022011734	Acidic alpha-glucosidase	KAEMPFEROL	GAA	0.310312505273038				molTarget	molTarget	molTarget	molTarget
3’-methoxyphenyl acetic acid -4’-sulfate	CA5A	compoundAndMetabolite	phenolic acids	hydroxyphenylacetic acids	1	7.07417242537526	Carbonic anhydrase VA	3’-methoxyphenyl acetic acid -4’-sulfate	CA5A	0.295572463001891				molTarget	molTarget	molTarget	molTarget
APIGENIN	ACHE	compound	flavonoids	flavone	1	7.92081875395238	Acetylcholinesterase	APIGENIN	ACHE	0.416255847683531				molTarget	molTarget	molTarget	molTarget
Quercetin 3-O-rutinoside	ACHE	compoundAndMetabolite	flavonoids	flavonol	1	7.92081875395238	Acetylcholinesterase	Quercetin 3-O-rutinoside	ACHE	0.416255847683531				molTarget	molTarget	molTarget	molTarget
Kaempferol 3-O-galactoside	ACHE	compound	flavonoids	flavonol	1	7.92081875395238	Acetylcholinesterase	Kaempferol 3-O-galactoside	ACHE	0.416255847683531				molTarget	molTarget	molTarget	molTarget
Galangin	ACHE	compound	flavonoids	flavonol	1	7.92081875395238	Acetylcholinesterase	Galangin	ACHE	0.416255847683531				molTarget	molTarget	molTarget	molTarget
MYRICETIN	ACHE	compound	flavonoids	flavonol	1	7.92081875395238	Acetylcholinesterase	MYRICETIN	ACHE	0.416255847683531				molTarget	molTarget	molTarget	molTarget
Fisetin	ACHE	compound	flavonoids	flavonol	1	7.92081875395238	Acetylcholinesterase	Fisetin	ACHE	0.416255847683531				molTarget	molTarget	molTarget	molTarget
Galangin	MAOA	compound	flavonoids	flavonol	1	6.88605664769316	Monoamine oxidase A	Galangin	MAOA	0.268757903018092				molTarget	molTarget	molTarget	molTarget
GALLOCATECHIN GALLATE	DYRK1A	compound	flavonoids	flavanol	1	6.91721462968355	Dual-specificity tyrosine-phosphorylation regulated kinase 1A	GALLOCATECHIN GALLATE	DYRK1A	0.273199250720821				molTarget	molTarget	molTarget	molTarget
(+)-Gallocatechin 3-O-gallate	DYRK1A	compound	flavonoids	flavanol	1	6.82390874094432	Dual-specificity tyrosine-phosphorylation regulated kinase 1A	(+)-Gallocatechin 3-O-gallate	DYRK1A	0.259899162970244				molTarget	molTarget	molTarget	molTarget
(-)-Epicatechin 3-O-gallate	DYRK1A	compoundAndMetabolite	flavonoids	flavanol	1	6.28149831113273	Dual-specificity tyrosine-phosphorylation regulated kinase 1A	(-)-Epicatechin 3-O-gallate	DYRK1A	0.182582431831401				molTarget	molTarget	molTarget	molTarget
(-)-Epicatechin	SNCA	compoundAndMetabolite	flavonoids	flavan-3-ols	1	6.09691001300806	Alpha-synuclein	(-)-Epicatechin	SNCA	0.156270688853968				molTarget	molTarget	molTarget	molTarget
Rosmarinic acid	SNCA	compoundAndMetabolite	phenolic acids	hydroxycinnamic acids	1	6.67778070526608	Alpha-synuclein	Rosmarinic acid	SNCA	0.239069655598297				molTarget	molTarget	molTarget	molTarget
Ferulic acid	SNCA	compound	phenolic acids	hydroxycinnamic acids	1	6.1249387366083	Alpha-synuclein	Ferulic acid	SNCA	0.160265983132357				molTarget	molTarget	molTarget	molTarget
MYRICETIN	SNCA	compound	flavonoids	flavonol	1	6.65757731917779	Alpha-synuclein	MYRICETIN	SNCA	0.236189807268638				molTarget	molTarget	molTarget	molTarget
acute myeloid leukemia	FLT3	targetDisease	targetDisease	targetDisease	6	5.93515078185081	fms related receptor tyrosine kinase 3	acute myeloid leukemia	FLT3	0.906774670799688	8	0.819984	7968.5	FALSE	direct, indirect	cancer or benign tumor	targetDisease
acute myeloid leukemia	TP53	targetDisease	targetDisease	targetDisease	13	5.68463744721072	tumor protein p53	acute myeloid leukemia	TP53	0.826599432311238	23	0.751018	2970.5	FALSE	direct, indirect	cancer or benign tumor	targetDisease
acute myeloid leukemia	RUNX1	targetDisease	targetDisease	targetDisease	3	5.82881755695259	RUNX family transcription factor 1	acute myeloid leukemia	RUNX1	0.837102722754555	10	0.760978	3303.5	FALSE	direct, indirect	cancer or benign tumor	targetDisease
carcinoma	ESR1	targetDisease	targetDisease	targetDisease	52	5.97618223290548	estrogen receptor 1	carcinoma	ESR1	0.74507512191678	34	0.613353	5848.5	FALSE	direct, indirect	cancer or benign tumor	targetDisease
astrocytoma	TP53	targetDisease	targetDisease	targetDisease	13	5.68463744721072	tumor protein p53	astrocytoma	TP53	0.738863881336831	23	0.658653	1536	FALSE	direct, indirect	cancer or benign tumor	targetDisease
astrocytoma	EGFR	targetDisease	targetDisease	targetDisease	15	5.77876127729532	epidermal growth factor receptor	astrocytoma	EGFR	0.705138461248481	12	0.605515	1849	FALSE	direct, indirect	cancer or benign tumor	targetDisease
carcinoma	MET	targetDisease	targetDisease	targetDisease	10	5.50846473657593	MET proto-oncogene, receptor tyrosine kinase	carcinoma	MET	0.842458461521562	7	0.769243	3221.5	FALSE	direct, indirect	cancer or benign tumor	targetDisease
carcinoma	FLT3	targetDisease	targetDisease	targetDisease	6	5.93515078185081	fms related receptor tyrosine kinase 3	carcinoma	FLT3	0.667718170229575	8	0.607806	494	FALSE	direct, indirect	cancer or benign tumor	targetDisease
chronic lymphocytic leukemia	TP53	targetDisease	targetDisease	targetDisease	13	5.68463744721072	tumor protein p53	chronic lymphocytic leukemia	TP53	0.782754639483966	23	0.72227	1385	FALSE	direct, indirect	cancer or benign tumor	targetDisease
atopic eczema	NR3C1	targetDisease	targetDisease	targetDisease	7	5.87360507221168	nuclear receptor subfamily 3 group C member 1	atopic eczema	NR3C1	0.649756641992747	12	0.607685	270	FALSE	direct, indirect	immune system disease	targetDisease
carcinoma	ESR2	targetDisease	targetDisease	targetDisease	37	6.95467606204118	estrogen receptor 2	carcinoma	ESR2	0.693862525842307	13	0.636271	587.5	FALSE	direct, indirect	cancer or benign tumor	targetDisease
carcinoma	TP53	targetDisease	targetDisease	targetDisease	13	5.68463744721072	tumor protein p53	carcinoma	TP53	0.87555833180384	23	0.740278	20218	FALSE	direct, indirect	cancer or benign tumor	targetDisease
carcinoma	EGFR	targetDisease	targetDisease	targetDisease	15	5.77876127729532	epidermal growth factor receptor	carcinoma	EGFR	0.87572261218763	12	0.735538	22875	FALSE	direct, indirect	cancer or benign tumor	targetDisease
atrial fibrillation	NR3C1	targetDisease	targetDisease	targetDisease	7	5.87360507221168	nuclear receptor subfamily 3 group C member 1	atrial fibrillation	NR3C1	0.590453148351672	12	0.634156	18	FALSE	direct, indirect	cardiovascular disease	targetDisease
neoplasm of mature B-cells	TP53	targetDisease	targetDisease	targetDisease	13	5.68463744721072	tumor protein p53	neoplasm of mature B-cells	TP53	0.707245216924003	23	0.627775	1140.5	FALSE	direct, indirect	cancer or benign tumor	targetDisease
carcinoma	AR	targetDisease	targetDisease	targetDisease	7	5.84394601594261	androgen receptor	carcinoma	AR	0.816201447130192	12	0.752623	2010	FALSE	direct, indirect	cancer or benign tumor	targetDisease
adenocarcinoma	TP53	targetDisease	targetDisease	targetDisease	13	5.68463744721072	tumor protein p53	adenocarcinoma	TP53	0.819953094473144	23	0.704513	7553.5	FALSE	direct, indirect	cancer or benign tumor	targetDisease
adenocarcinoma	EGFR	targetDisease	targetDisease	targetDisease	15	5.77876127729532	epidermal growth factor receptor	adenocarcinoma	EGFR	0.764507669547585	12	0.628789	7669	FALSE	direct, indirect	cancer or benign tumor	targetDisease
gastric carcinoma	TP53	targetDisease	targetDisease	targetDisease	13	5.68463744721072	tumor protein p53	gastric carcinoma	TP53	0.702764575273632	23	0.637895	762	FALSE	direct, indirect	cancer or benign tumor	targetDisease
cardiomyopathy	TTR	targetDisease	targetDisease	targetDisease	14	5.63545161355305	transthyretin	cardiomyopathy	TTR	0.807161384606715	9	0.782332	707	FALSE	direct, indirect	musculoskeletal or connective tissue disease	targetDisease
acute lymphoblastic leukemia	NR3C1	targetDisease	targetDisease	targetDisease	7	5.87360507221168	nuclear receptor subfamily 3 group C member 1	acute lymphoblastic leukemia	NR3C1	0.686812305194575	12	0.628608	560.5	FALSE	direct, indirect	cancer or benign tumor	targetDisease
acute lymphoblastic leukemia	FLT3	targetDisease	targetDisease	targetDisease	6	5.93515078185081	fms related receptor tyrosine kinase 3	acute lymphoblastic leukemia	FLT3	0.695621095367754	8	0.639832	570.5	FALSE	direct, indirect	cancer or benign tumor	targetDisease
cardiomyopathy	GAA	targetDisease	targetDisease	targetDisease	13	5.54466522256768	alpha glucosidase	cardiomyopathy	GAA	0.713709681145124	24	0.601115	2754.5	FALSE	direct, indirect	musculoskeletal or connective tissue disease	targetDisease
bladder tumor	TP53	targetDisease	targetDisease	targetDisease	13	5.68463744721072	tumor protein p53	bladder tumor	TP53	0.694293045401575	23	0.621819	854.5	FALSE	direct, indirect	cancer or benign tumor	targetDisease
acute lymphoblastic leukemia	TP53	targetDisease	targetDisease	targetDisease	13	5.68463744721072	tumor protein p53	acute lymphoblastic leukemia	TP53	0.749543945206377	23	0.674831	1472	FALSE	direct, indirect	cancer or benign tumor	targetDisease
acute lymphoblastic leukemia	SRC	targetDisease	targetDisease	targetDisease	10	5.65928322077445	SRC proto-oncogene, non-receptor tyrosine kinase	acute lymphoblastic leukemia	SRC	0.654119528083822	7	0.626926	193.5	FALSE	direct, indirect	cancer or benign tumor	targetDisease
breast adenocarcinoma	CBFB	targetDisease	targetDisease	targetDisease	3	5.82881755695259	core-binding factor subunit beta	breast adenocarcinoma	CBFB	0.559034127769132	10	0.605326	12.5	FALSE	direct, indirect	cancer or benign tumor	targetDisease
breast adenocarcinoma	ESR1	targetDisease	targetDisease	targetDisease	52	5.97618223290548	estrogen receptor 1	breast adenocarcinoma	ESR1	0.728063074583145	34	0.666297	882	FALSE	direct, indirect	cancer or benign tumor	targetDisease
head and neck squamous cell carcinoma	TP53	targetDisease	targetDisease	targetDisease	13	5.68463744721072	tumor protein p53	head and neck squamous cell carcinoma	TP53	0.866041644229111	23	0.804242	2986	FALSE	direct, indirect	cancer or benign tumor	targetDisease
cardiovascular disease	PTGS2	targetDisease	targetDisease	targetDisease	22	5.87933286734799	prostaglandin-endoperoxide synthase 2	cardiovascular disease	PTGS2	0.694112092889925	24	0.619247	905.5	TRUE	direct, indirect	cardiovascular disease	targetDisease
cardiovascular disease	PTGS1	targetDisease	targetDisease	targetDisease	20	5.91446902610158	prostaglandin-endoperoxide synthase 1	cardiovascular disease	PTGS1	0.659448506765015	31	0.603398	417	TRUE	direct, indirect	cardiovascular disease	targetDisease
breast adenocarcinoma	TP53	targetDisease	targetDisease	targetDisease	13	5.68463744721072	tumor protein p53	breast adenocarcinoma	TP53	0.798449971729102	23	0.783556	511	FALSE	direct, indirect	cancer or benign tumor	targetDisease
chronic obstructive pulmonary disease	NR3C1	targetDisease	targetDisease	targetDisease	7	5.87360507221168	nuclear receptor subfamily 3 group C member 1	chronic obstructive pulmonary disease	NR3C1	0.731973667125286	12	0.693147	515.5	FALSE	direct, indirect	respiratory or thoracic disease	targetDisease
cardiovascular disease	NR3C1	targetDisease	targetDisease	targetDisease	7	5.87360507221168	nuclear receptor subfamily 3 group C member 1	cardiovascular disease	NR3C1	0.65535997000262	12	0.611662	295.5	TRUE	direct, indirect	cardiovascular disease	targetDisease
adenocarcinoma	MET	targetDisease	targetDisease	targetDisease	10	5.50846473657593	MET proto-oncogene, receptor tyrosine kinase	adenocarcinoma	MET	0.75136835276016	7	0.662603	2122.5	FALSE	direct, indirect	cancer or benign tumor	targetDisease
chronic obstructive pulmonary disease	CHRM1	targetDisease	targetDisease	targetDisease	60	6.57020397663504	cholinergic receptor muscarinic 1	chronic obstructive pulmonary disease	CHRM1	0.6450231308709	14	0.60263	261	FALSE	direct, indirect	respiratory or thoracic disease	targetDisease
hepatocellular carcinoma	MET	targetDisease	targetDisease	targetDisease	10	5.50846473657593	MET proto-oncogene, receptor tyrosine kinase	hepatocellular carcinoma	MET	0.74017767850511	7	0.672442	1139	FALSE	direct, indirect	cancer or benign tumor	targetDisease
hepatocellular carcinoma	FLT3	targetDisease	targetDisease	targetDisease	6	5.93515078185081	fms related receptor tyrosine kinase 3	hepatocellular carcinoma	FLT3	0.708530478199249	8	0.668105	436	FALSE	direct, indirect	cancer or benign tumor	targetDisease
breast carcinoma	ESR1	targetDisease	targetDisease	targetDisease	52	5.97618223290548	estrogen receptor 1	breast carcinoma	ESR1	0.887150073447122	34	0.810465	5211	FALSE	direct, indirect	cancer or benign tumor	targetDisease
cardiovascular disease	ACE	targetDisease	targetDisease	targetDisease	4	6.23110921838436	angiotensin I converting enzyme	cardiovascular disease	ACE	0.883189617276072	4	0.773263	11508	TRUE	direct, indirect	cardiovascular disease	targetDisease
hepatocellular carcinoma	TP53	targetDisease	targetDisease	targetDisease	13	5.68463744721072	tumor protein p53	hepatocellular carcinoma	TP53	0.896552709902566	23	0.81293	6729	FALSE	direct, indirect	cancer or benign tumor	targetDisease
diabetic nephropathy	ACE	targetDisease	targetDisease	targetDisease	4	6.23110921838436	angiotensin I converting enzyme	diabetic nephropathy	ACE	0.835773831475895	4	0.786666	1666.5	FALSE	direct, indirect	nutritional or metabolic disease	targetDisease
breast carcinoma	CYP19A1	targetDisease	targetDisease	targetDisease	20	6.42503689797756	cytochrome P450 family 19 subfamily A member 1	breast carcinoma	CYP19A1	0.671650798968336	23	0.617098	447.5	FALSE	direct, indirect	cancer or benign tumor	targetDisease
breast carcinoma	TP53	targetDisease	targetDisease	targetDisease	13	5.68463744721072	tumor protein p53	breast carcinoma	TP53	0.82560770076212	23	0.760888	2247	FALSE	direct, indirect	cancer or benign tumor	targetDisease
breast carcinoma	EGFR	targetDisease	targetDisease	targetDisease	15	5.77876127729532	epidermal growth factor receptor	breast carcinoma	EGFR	0.765317297742461	12	0.693714	1566	FALSE	direct, indirect	cancer or benign tumor	targetDisease
diffuse large B-cell lymphoma	TP53	targetDisease	targetDisease	targetDisease	13	5.68463744721072	tumor protein p53	diffuse large B-cell lymphoma	TP53	0.737243547453355	23	0.682903	795	FALSE	direct, indirect	cancer or benign tumor	targetDisease
head and neck squamous cell carcinoma	EGFR	targetDisease	targetDisease	targetDisease	15	5.77876127729532	epidermal growth factor receptor	head and neck squamous cell carcinoma	EGFR	0.796482745505457	12	0.698711	3955.5	FALSE	direct, indirect	cancer or benign tumor	targetDisease
central nervous system cancer	EGFR	targetDisease	targetDisease	targetDisease	15	5.77876127729532	epidermal growth factor receptor	central nervous system cancer	EGFR	0.762938283391337	12	0.661564	3217.5	FALSE	direct, indirect	cancer or benign tumor	targetDisease
colorectal adenocarcinoma	TP53	targetDisease	targetDisease	targetDisease	13	5.68463744721072	tumor protein p53	colorectal adenocarcinoma	TP53	0.729154767339471	23	0.69764	419	FALSE	direct, indirect	cancer or benign tumor	targetDisease
colorectal adenocarcinoma	EGFR	targetDisease	targetDisease	targetDisease	15	5.77876127729532	epidermal growth factor receptor	colorectal adenocarcinoma	EGFR	0.706650055866145	12	0.691704	227	FALSE	direct, indirect	cancer or benign tumor	targetDisease
colorectal adenocarcinoma	SMAD3	targetDisease	targetDisease	targetDisease	3	5.74070208244405	SMAD family member 3	colorectal adenocarcinoma	SMAD3	0.591817606845792	11	0.63931	16.5	FALSE	direct, indirect	cancer or benign tumor	targetDisease
gastric adenocarcinoma	TP53	targetDisease	targetDisease	targetDisease	13	5.68463744721072	tumor protein p53	gastric adenocarcinoma	TP53	0.773446223625492	23	0.742316	614	FALSE	direct, indirect	cancer or benign tumor	targetDisease
reproductive system disease	ESR1	targetDisease	targetDisease	targetDisease	52	5.97618223290548	estrogen receptor 1	reproductive system disease	ESR1	0.756914266421126	34	0.67448	1904	FALSE	direct, indirect	reproductive system or breast disease	targetDisease
genetic disorder	GABRA3	targetDisease	targetDisease	targetDisease	4	5.89627746912682	gamma-aminobutyric acid type A receptor subunit alpha3	genetic disorder	GABRA3	0.612006569854081	5	0.6155	61.5	FALSE	direct, indirect	genetic, familial or congenital disease	targetDisease
genetic disorder	GABRA1	targetDisease	targetDisease	targetDisease	6	6.00711694544987	gamma-aminobutyric acid type A receptor subunit alpha1	genetic disorder	GABRA1	0.763877475622329	7	0.708065	1043.5	FALSE	direct, indirect	genetic, familial or congenital disease	targetDisease
genetic disorder	ABCC2	targetDisease	targetDisease	targetDisease	3	7.13819211112481	ATP binding cassette subfamily C member 2	genetic disorder	ABCC2	0.715914422628082	9	0.680622	409.5	FALSE	direct, indirect	genetic, familial or congenital disease	targetDisease
genetic disorder	HDAC4	targetDisease	targetDisease	targetDisease	4	6.39339642426359	histone deacetylase 4	genetic disorder	HDAC4	0.711651179207163	12	0.675043	407.5	FALSE	direct, indirect	genetic, familial or congenital disease	targetDisease
epilepsy	GABRA3	targetDisease	targetDisease	targetDisease	4	5.89627746912682	gamma-aminobutyric acid type A receptor subunit alpha3	epilepsy	GABRA3	0.647193202331036	5	0.60534	262.5	FALSE	direct, indirect	nervous system disease	targetDisease
epilepsy	GABRP	targetDisease	targetDisease	targetDisease	4	5.89627746912682	gamma-aminobutyric acid type A receptor subunit pi	epilepsy	GABRP	0.636964157423578	5	0.604732	188.5	FALSE	direct, indirect	nervous system disease	targetDisease
epilepsy	GABRE	targetDisease	targetDisease	targetDisease	4	5.89627746912682	gamma-aminobutyric acid type A receptor subunit epsilon	epilepsy	GABRE	0.639396487928059	5	0.6075	191	FALSE	direct, indirect	nervous system disease	targetDisease
epilepsy	CA2	targetDisease	targetDisease	targetDisease	42	5.42137034817934	carbonic anhydrase 2	epilepsy	CA2	0.644071709226983	41	0.613729	191.5	FALSE	direct, indirect	nervous system disease	targetDisease
genetic disorder	ESR1	targetDisease	targetDisease	targetDisease	52	5.97618223290548	estrogen receptor 1	genetic disorder	ESR1	0.712692187906993	34	0.609411	2165	FALSE	direct, indirect	genetic, familial or congenital disease	targetDisease
genetic disorder	MAPK1	targetDisease	targetDisease	targetDisease	12	5.78430586220706	mitogen-activated protein kinase 1	genetic disorder	MAPK1	0.665157903856738	22	0.635582	226.5	FALSE	direct, indirect	genetic, familial or congenital disease	targetDisease
genetic disorder	CSNK2A1	targetDisease	targetDisease	targetDisease	25	6.09311298997431	casein kinase 2 alpha 1	genetic disorder	CSNK2A1	0.668933392966456	12	0.691045	64	FALSE	direct, indirect	genetic, familial or congenital disease	targetDisease
genetic disorder	ACP5	targetDisease	targetDisease	targetDisease	4	7.71431167788819	acid phosphatase 5, tartrate resistant	genetic disorder	ACP5	0.739086021845428	4	0.702279	522	FALSE	direct, indirect	genetic, familial or congenital disease	targetDisease
genetic disorder	CA2	targetDisease	targetDisease	targetDisease	42	5.42137034817934	carbonic anhydrase 2	genetic disorder	CA2	0.663025642573445	41	0.625145	273.5	FALSE	direct, indirect	genetic, familial or congenital disease	targetDisease
Crohn's disease	NR3C1	targetDisease	targetDisease	targetDisease	7	5.87360507221168	nuclear receptor subfamily 3 group C member 1	Crohn's disease	NR3C1	0.646345865065484	12	0.609832	228	FALSE	direct, indirect	immune system disease	targetDisease
genetic disorder	TYR	targetDisease	targetDisease	targetDisease	36	6.02838913815954	tyrosinase	genetic disorder	TYR	0.831625999216574	20	0.763365	2588	FALSE	direct, indirect	genetic, familial or congenital disease	targetDisease
genetic disorder	MET	targetDisease	targetDisease	targetDisease	10	5.50846473657593	MET proto-oncogene, receptor tyrosine kinase	genetic disorder	MET	0.721061818505615	7	0.619678	2223.5	FALSE	direct, indirect	genetic, familial or congenital disease	targetDisease
genetic disorder	NFKB1	targetDisease	targetDisease	targetDisease	15	5.63965097835284	nuclear factor kappa B subunit 1	genetic disorder	NFKB1	0.741195724202348	20	0.600249	7110	FALSE	direct, indirect	genetic, familial or congenital disease	targetDisease
epilepsy	GABRA4	targetDisease	targetDisease	targetDisease	4	5.89627746912682	gamma-aminobutyric acid type A receptor subunit alpha4	epilepsy	GABRA4	0.638342592353808	5	0.605759	192.5	FALSE	direct, indirect	nervous system disease	targetDisease
epilepsy	GABRG2	targetDisease	targetDisease	targetDisease	5	5.83630424524593	gamma-aminobutyric acid type A receptor subunit gamma2	epilepsy	GABRG2	0.812067506978635	6	0.791587	662.5	FALSE	direct, indirect	nervous system disease	targetDisease
epilepsy	GABRA6	targetDisease	targetDisease	targetDisease	4	5.89627746912682	gamma-aminobutyric acid type A receptor subunit alpha6	epilepsy	GABRA6	0.659815680449552	5	0.632628	203.5	FALSE	direct, indirect	nervous system disease	targetDisease
epilepsy	GABRB2	targetDisease	targetDisease	targetDisease	5	5.83630424524593	gamma-aminobutyric acid type A receptor subunit beta2	epilepsy	GABRB2	0.747910249372385	6	0.748854	220	FALSE	direct, indirect	nervous system disease	targetDisease
epilepsy	GABRA2	targetDisease	targetDisease	targetDisease	4	5.89627746912682	gamma-aminobutyric acid type A receptor subunit alpha2	epilepsy	GABRA2	0.741517645297274	5	0.730114	283	FALSE	direct, indirect	nervous system disease	targetDisease
genetic disorder	GABRG2	targetDisease	targetDisease	targetDisease	5	5.83630424524593	gamma-aminobutyric acid type A receptor subunit gamma2	genetic disorder	GABRG2	0.78660975202415	6	0.747167	848.5	FALSE	direct, indirect	genetic, familial or congenital disease	targetDisease
genetic disorder	NR3C1	targetDisease	targetDisease	targetDisease	7	5.87360507221168	nuclear receptor subfamily 3 group C member 1	genetic disorder	NR3C1	0.735903589496003	12	0.641173	2148	FALSE	direct, indirect	genetic, familial or congenital disease	targetDisease
genetic disorder	TTR	targetDisease	targetDisease	targetDisease	14	5.63545161355305	transthyretin	genetic disorder	TTR	0.740112908237397	9	0.650946	1941	FALSE	direct, indirect	genetic, familial or congenital disease	targetDisease
epilepsy	GABRG1	targetDisease	targetDisease	targetDisease	4	5.89627746912682	gamma-aminobutyric acid type A receptor subunit gamma1	epilepsy	GABRG1	0.647431311899021	5	0.605586	263	FALSE	direct, indirect	nervous system disease	targetDisease
epilepsy	GABRB1	targetDisease	targetDisease	targetDisease	5	6.07716648536012	gamma-aminobutyric acid type A receptor subunit beta1	epilepsy	GABRB1	0.745321601977122	6	0.746174	215.5	FALSE	direct, indirect	nervous system disease	targetDisease
epilepsy	GABRB3	targetDisease	targetDisease	targetDisease	4	5.89627746912682	gamma-aminobutyric acid type A receptor subunit beta3	epilepsy	GABRB3	0.803590912803411	5	0.790325	513.5	FALSE	direct, indirect	nervous system disease	targetDisease
epilepsy	CA4	targetDisease	targetDisease	targetDisease	12	5.77765752559085	carbonic anhydrase 4	epilepsy	CA4	0.636643348556136	31	0.60559	182.5	FALSE	direct, indirect	nervous system disease	targetDisease
epilepsy	GABRG3	targetDisease	targetDisease	targetDisease	4	5.89627746912682	gamma-aminobutyric acid type A receptor subunit gamma3	epilepsy	GABRG3	0.64762384747813	5	0.605771	263.5	FALSE	direct, indirect	nervous system disease	targetDisease
genetic disorder	FLT3	targetDisease	targetDisease	targetDisease	6	5.93515078185081	fms related receptor tyrosine kinase 3	genetic disorder	FLT3	0.680092194189603	8	0.602675	852.5	FALSE	direct, indirect	genetic, familial or congenital disease	targetDisease
epilepsy	GABRA5	targetDisease	targetDisease	targetDisease	4	5.89627746912682	gamma-aminobutyric acid type A receptor subunit alpha5	epilepsy	GABRA5	0.730975497589074	5	0.716908	275.5	FALSE	direct, indirect	nervous system disease	targetDisease
epilepsy	GABRD	targetDisease	targetDisease	targetDisease	4	5.89627746912682	gamma-aminobutyric acid type A receptor subunit delta	epilepsy	GABRD	0.713537973049497	5	0.682679	359	FALSE	direct, indirect	nervous system disease	targetDisease
epilepsy	GABRQ	targetDisease	targetDisease	targetDisease	4	5.89627746912682	gamma-aminobutyric acid type A receptor subunit theta	epilepsy	GABRQ	0.636964157423578	5	0.604732	188.5	FALSE	direct, indirect	nervous system disease	targetDisease
genetic disorder	PPARG	targetDisease	targetDisease	targetDisease	9	5.38687947351457	peroxisome proliferator activated receptor gamma	genetic disorder	PPARG	0.732524637714021	16	0.646121	1694.5	FALSE	direct, indirect	genetic, familial or congenital disease	targetDisease
genetic disorder	CYP19A1	targetDisease	targetDisease	targetDisease	20	6.42503689797756	cytochrome P450 family 19 subfamily A member 1	genetic disorder	CYP19A1	0.683604590406207	23	0.607717	846.5	FALSE	direct, indirect	genetic, familial or congenital disease	targetDisease
genetic disorder	CYP1B1	targetDisease	targetDisease	targetDisease	26	6.56577585279019	cytochrome P450 family 1 subfamily B member 1	genetic disorder	CYP1B1	0.700694884983377	31	0.650001	525.5	FALSE	direct, indirect	genetic, familial or congenital disease	targetDisease
genetic disorder	SLC5A2	targetDisease	targetDisease	targetDisease	24	6.91273267548731	solute carrier family 5 member 2	genetic disorder	SLC5A2	0.675349147030518	4	0.622514	443	FALSE	direct, indirect	genetic, familial or congenital disease	targetDisease
genetic disorder	TP53	targetDisease	targetDisease	targetDisease	13	5.68463744721072	tumor protein p53	genetic disorder	TP53	0.768619968992767	23	0.619809	11015.5	FALSE	direct, indirect	genetic, familial or congenital disease	targetDisease
genetic disorder	APP	targetDisease	targetDisease	targetDisease	181	5.39996886588983	amyloid beta precursor protein	genetic disorder	APP	0.71880376360295	30	0.637808	1312	FALSE	direct, indirect	genetic, familial or congenital disease	targetDisease
genetic disorder	SNCA	targetDisease	targetDisease	targetDisease	16	5.76975337374211	synuclein alpha	genetic disorder	SNCA	0.727788188025896	17	0.613044	3290.5	FALSE	direct, indirect	genetic, familial or congenital disease	targetDisease
genetic disorder	GABRB2	targetDisease	targetDisease	targetDisease	5	5.83630424524593	gamma-aminobutyric acid type A receptor subunit beta2	genetic disorder	GABRB2	0.652843504655179	6	0.660652	79.5	FALSE	direct, indirect	genetic, familial or congenital disease	targetDisease
genetic disorder	HDAC8	targetDisease	targetDisease	targetDisease	3	6.49288845689925	histone deacetylase 8	genetic disorder	HDAC8	0.746394663879296	12	0.731612	321.5	FALSE	direct, indirect	genetic, familial or congenital disease	targetDisease
reproductive system disease	AR	targetDisease	targetDisease	targetDisease	7	5.84394601594261	androgen receptor	reproductive system disease	AR	0.728600700290636	12	0.621441	2744	FALSE	direct, indirect	reproductive system or breast disease	targetDisease
cutaneous melanoma	MAP2K1	targetDisease	targetDisease	targetDisease	5	6.79951629840179	mitogen-activated protein kinase kinase 1	cutaneous melanoma	MAP2K1	0.637675364119732	7	0.64515	70	FALSE	direct, indirect	cancer or benign tumor	targetDisease
genetic disorder	THRB	targetDisease	targetDisease	targetDisease	3	7.46957702218363	thyroid hormone receptor beta	genetic disorder	THRB	0.716288997949812	11	0.677571	447.5	FALSE	direct, indirect	genetic, familial or congenital disease	targetDisease
genetic disorder	DYRK1A	targetDisease	targetDisease	targetDisease	43	6.81712146328367	dual specificity tyrosine phosphorylation regulated kinase 1A	genetic disorder	DYRK1A	0.762392998816553	11	0.714788	839.5	FALSE	direct, indirect	genetic, familial or congenital disease	targetDisease
genetic disorder	XDH	targetDisease	targetDisease	targetDisease	24	5.65653951472317	xanthine dehydrogenase	genetic disorder	XDH	0.711764721572412	24	0.631539	1209.5	FALSE	direct, indirect	genetic, familial or congenital disease	targetDisease
genetic disorder	RUNX1	targetDisease	targetDisease	targetDisease	3	5.82881755695259	RUNX family transcription factor 1	genetic disorder	RUNX1	0.742932358747672	10	0.63763	2973.5	FALSE	direct, indirect	genetic, familial or congenital disease	targetDisease
genetic disorder	ACE	targetDisease	targetDisease	targetDisease	4	6.23110921838436	angiotensin I converting enzyme	genetic disorder	ACE	0.700466446428105	4	0.602726	1693	FALSE	direct, indirect	genetic, familial or congenital disease	targetDisease
genetic disorder	GABRB1	targetDisease	targetDisease	targetDisease	5	6.07716648536012	gamma-aminobutyric acid type A receptor subunit beta1	genetic disorder	GABRB1	0.611105085974763	6	0.601921	84	FALSE	direct, indirect	genetic, familial or congenital disease	targetDisease
genetic disorder	GABRB3	targetDisease	targetDisease	targetDisease	4	5.89627746912682	gamma-aminobutyric acid type A receptor subunit beta3	genetic disorder	GABRB3	0.737498318453834	5	0.703326	482	FALSE	direct, indirect	genetic, familial or congenital disease	targetDisease
genetic disorder	SMAD3	targetDisease	targetDisease	targetDisease	3	5.74070208244405	SMAD family member 3	genetic disorder	SMAD3	0.719723691456543	11	0.635427	1436	FALSE	direct, indirect	genetic, familial or congenital disease	targetDisease
genetic disorder	MAP2K1	targetDisease	targetDisease	targetDisease	5	6.79951629840179	mitogen-activated protein kinase kinase 1	genetic disorder	MAP2K1	0.785087838694289	7	0.763613	535	FALSE	direct, indirect	genetic, familial or congenital disease	targetDisease
genetic disorder	AR	targetDisease	targetDisease	targetDisease	7	5.84394601594261	androgen receptor	genetic disorder	AR	0.761137769098148	12	0.670802	2406	FALSE	direct, indirect	genetic, familial or congenital disease	targetDisease
genetic disorder	GAA	targetDisease	targetDisease	targetDisease	13	5.54466522256768	alpha glucosidase	genetic disorder	GAA	0.833063371602842	24	0.757989	3105.5	FALSE	direct, indirect	genetic, familial or congenital disease	targetDisease
epilepsy	GABRA1	targetDisease	targetDisease	targetDisease	6	6.00711694544987	gamma-aminobutyric acid type A receptor subunit alpha1	epilepsy	GABRA1	0.809788554880805	7	0.771256	1018	FALSE	direct, indirect	nervous system disease	targetDisease
genetic disorder	MAPT	targetDisease	targetDisease	targetDisease	11	5.44196105311371	microtubule associated protein tau	genetic disorder	MAPT	0.736036035654623	44	0.626665	3096	FALSE	direct, indirect	genetic, familial or congenital disease	targetDisease
genetic disorder	MAOA	targetDisease	targetDisease	targetDisease	39	6.06594029973574	monoamine oxidase A	genetic disorder	MAOA	0.648566216740922	24	0.603557	287.5	FALSE	direct, indirect	genetic, familial or congenital disease	targetDisease
genetic disorder	SRC	targetDisease	targetDisease	targetDisease	10	5.65928322077445	SRC proto-oncogene, non-receptor tyrosine kinase	genetic disorder	SRC	0.680827247507247	7	0.612246	688.5	FALSE	direct, indirect	genetic, familial or congenital disease	targetDisease
glioblastoma multiforme	TP53	targetDisease	targetDisease	targetDisease	13	5.68463744721072	tumor protein p53	glioblastoma multiforme	TP53	0.784008572552406	23	0.70529	2205	FALSE	direct, indirect	cancer or benign tumor	targetDisease
glioblastoma multiforme	EGFR	targetDisease	targetDisease	targetDisease	15	5.77876127729532	epidermal growth factor receptor	glioblastoma multiforme	EGFR	0.8346456620256	12	0.746426	4368	FALSE	direct, indirect	cancer or benign tumor	targetDisease
diabetes mellitus	PPARG	targetDisease	targetDisease	targetDisease	9	5.38687947351457	peroxisome proliferator activated receptor gamma	diabetes mellitus	PPARG	0.860659160427504	16	0.799199	2823.5	FALSE	direct, indirect	endocrine system disease	targetDisease
genetic disorder	BLM	targetDisease	targetDisease	targetDisease	3	6.75492193812495	BLM RecQ like helicase	genetic disorder	BLM	0.749991656342996	14	0.636116	3917.5	FALSE	direct, indirect	genetic, familial or congenital disease	targetDisease
diabetes mellitus	SLC5A2	targetDisease	targetDisease	targetDisease	24	6.91273267548731	solute carrier family 5 member 2	diabetes mellitus	SLC5A2	0.760919595879622	4	0.636509	5607.5	FALSE	direct, indirect	endocrine system disease	targetDisease
infection	NR3C1	targetDisease	targetDisease	targetDisease	7	5.87360507221168	nuclear receptor subfamily 3 group C member 1	infection	NR3C1	0.640886081963834	12	0.614291	169.5	FALSE	direct, indirect	biological process	targetDisease
diabetes mellitus	ACE	targetDisease	targetDisease	targetDisease	4	6.23110921838436	angiotensin I converting enzyme	diabetes mellitus	ACE	0.772806945936371	4	0.667204	3900	FALSE	direct, indirect	endocrine system disease	targetDisease
genetic disorder	UGT1A1	targetDisease	targetDisease	targetDisease	10	5.77447951691302	UDP glucuronosyltransferase family 1 member A1	genetic disorder	UGT1A1	0.749360641061599	4	0.757533	186	FALSE	direct, indirect	genetic, familial or congenital disease	targetDisease
lung adenocarcinoma	TP53	targetDisease	targetDisease	targetDisease	13	5.68463744721072	tumor protein p53	lung adenocarcinoma	TP53	0.81174993171291	23	0.764234	1295.5	FALSE	direct, indirect	cancer or benign tumor	targetDisease
genetic disorder	CSNK2B	targetDisease	targetDisease	targetDisease	17	6.21090363639098	casein kinase 2 beta	genetic disorder	CSNK2B	0.679908862569889	12	0.698586	77	FALSE	direct, indirect	genetic, familial or congenital disease	targetDisease
lung adenocarcinoma	EGFR	targetDisease	targetDisease	targetDisease	15	5.77876127729532	epidermal growth factor receptor	lung adenocarcinoma	EGFR	0.870058906387246	12	0.813991	2682.5	FALSE	direct, indirect	cancer or benign tumor	targetDisease
congestive heart failure	ACE	targetDisease	targetDisease	targetDisease	4	6.23110921838436	angiotensin I converting enzyme	congestive heart failure	ACE	0.714871767890739	4	0.60799	2414	FALSE	direct, indirect	cardiovascular disease	targetDisease
hypertension	PTGS2	targetDisease	targetDisease	targetDisease	22	5.87933286734799	prostaglandin-endoperoxide synthase 2	hypertension	PTGS2	0.64156336052862	24	0.602143	235	FALSE	direct, indirect	cardiovascular disease	targetDisease
nervous system disease	GABRA1	targetDisease	targetDisease	targetDisease	6	6.00711694544987	gamma-aminobutyric acid type A receptor subunit alpha1	nervous system disease	GABRA1	0.763161497848413	7	0.69394	1448	TRUE	direct, indirect	nervous system disease	targetDisease
myocardial infarction	ACE	targetDisease	targetDisease	targetDisease	4	6.23110921838436	angiotensin I converting enzyme	myocardial infarction	ACE	0.725775010168358	4	0.61626	2838	FALSE	direct, indirect	cardiovascular disease	targetDisease
infertility	PGR	targetDisease	targetDisease	targetDisease	9	5.79714196438495	progesterone receptor	infertility	PGR	0.659764047189593	4	0.623531	255	FALSE	direct, indirect	reproductive system or breast disease	targetDisease
infertility	ESR1	targetDisease	targetDisease	targetDisease	52	5.97618223290548	estrogen receptor 1	infertility	ESR1	0.682623550188534	34	0.627675	498	FALSE	direct, indirect	reproductive system or breast disease	targetDisease
neoplasm	GABRA3	targetDisease	targetDisease	targetDisease	4	5.89627746912682	gamma-aminobutyric acid type A receptor subunit alpha3	neoplasm	GABRA3	0.653642896217814	5	0.640807	134.5	FALSE	direct, indirect	cancer or benign tumor	targetDisease
neoplasm	GABRA1	targetDisease	targetDisease	targetDisease	6	6.00711694544987	gamma-aminobutyric acid type A receptor subunit alpha1	neoplasm	GABRA1	0.633348935615395	7	0.626542	96.5	FALSE	direct, indirect	cancer or benign tumor	targetDisease
neoplasm	HDAC9	targetDisease	targetDisease	targetDisease	3	6.49288845689925	histone deacetylase 9	neoplasm	HDAC9	0.779174646027377	12	0.64382	8650.5	FALSE	direct, indirect	cancer or benign tumor	targetDisease
nervous system disease	GABRG2	targetDisease	targetDisease	targetDisease	5	5.83630424524593	gamma-aminobutyric acid type A receptor subunit gamma2	nervous system disease	GABRG2	0.755867237535982	6	0.691253	1210.5	TRUE	direct, indirect	nervous system disease	targetDisease
hypertension	ACE	targetDisease	targetDisease	targetDisease	4	6.23110921838436	angiotensin I converting enzyme	hypertension	ACE	0.83723885645855	4	0.712574	11069	FALSE	direct, indirect	cardiovascular disease	targetDisease
lymphoma	NR3C1	targetDisease	targetDisease	targetDisease	7	5.87360507221168	nuclear receptor subfamily 3 group C member 1	lymphoma	NR3C1	0.723407825359437	12	0.641381	1402	FALSE	direct, indirect	cancer or benign tumor	targetDisease
lymphoma	TP53	targetDisease	targetDisease	targetDisease	13	5.68463744721072	tumor protein p53	lymphoma	TP53	0.799834435025944	23	0.726467	2219.5	FALSE	direct, indirect	cancer or benign tumor	targetDisease
neoplasm	HDAC7	targetDisease	targetDisease	targetDisease	3	6.49288845689925	histone deacetylase 7	neoplasm	HDAC7	0.671877441702452	12	0.64002	254.5	FALSE	direct, indirect	cancer or benign tumor	targetDisease
neoplasm	HDAC4	targetDisease	targetDisease	targetDisease	4	6.39339642426359	histone deacetylase 4	neoplasm	HDAC4	0.738728324546426	12	0.693058	649	FALSE	direct, indirect	cancer or benign tumor	targetDisease
neoplasm	PTGS2	targetDisease	targetDisease	targetDisease	22	5.87933286734799	prostaglandin-endoperoxide synthase 2	neoplasm	PTGS2	0.776743307494398	24	0.63573	9747	FALSE	direct, indirect	cancer or benign tumor	targetDisease
neoplasm	PGR	targetDisease	targetDisease	targetDisease	9	5.79714196438495	progesterone receptor	neoplasm	PGR	0.784355096560466	4	0.633243	13402.5	FALSE	direct, indirect	cancer or benign tumor	targetDisease
neoplasm	ESR1	targetDisease	targetDisease	targetDisease	52	5.97618223290548	estrogen receptor 1	neoplasm	ESR1	0.942147681301415	34	0.808509	34935	FALSE	direct, indirect	cancer or benign tumor	targetDisease
neoplasm	HDAC6	targetDisease	targetDisease	targetDisease	4	6.39339642426359	histone deacetylase 6	neoplasm	HDAC6	0.729561131341212	12	0.643273	1646	FALSE	direct, indirect	cancer or benign tumor	targetDisease
neoplasm	MAPK1	targetDisease	targetDisease	targetDisease	12	5.78430586220706	mitogen-activated protein kinase 1	neoplasm	MAPK1	0.731536640767662	22	0.638487	1982	FALSE	direct, indirect	cancer or benign tumor	targetDisease
neoplasm	HDAC10	targetDisease	targetDisease	targetDisease	3	6.49288845689925	histone deacetylase 10	neoplasm	HDAC10	0.672796154710289	12	0.62782	356	FALSE	direct, indirect	cancer or benign tumor	targetDisease
lymphoma	XDH	targetDisease	targetDisease	targetDisease	24	5.65653951472317	xanthine dehydrogenase	lymphoma	XDH	0.616170114882445	24	0.604313	94	FALSE	direct, indirect	cancer or benign tumor	targetDisease
hypertrophic cardiomyopathy	MAPK1	targetDisease	targetDisease	targetDisease	12	5.78430586220706	mitogen-activated protein kinase 1	hypertrophic cardiomyopathy	MAPK1	0.605325665355811	22	0.652243	19	FALSE	direct, indirect	musculoskeletal or connective tissue disease	targetDisease
injury	PTGS2	targetDisease	targetDisease	targetDisease	22	5.87933286734799	prostaglandin-endoperoxide synthase 2	injury	PTGS2	0.635326787717599	24	0.608568	162	FALSE	direct, indirect	injury, poisoning or other complication	targetDisease
neoplasm	MET	targetDisease	targetDisease	targetDisease	10	5.50846473657593	MET proto-oncogene, receptor tyrosine kinase	neoplasm	MET	0.931284981033162	7	0.848031	9060	FALSE	direct, indirect	cancer or benign tumor	targetDisease
neoplasm	HDAC5	targetDisease	targetDisease	targetDisease	4	6.39339642426359	histone deacetylase 5	neoplasm	HDAC5	0.682447627585712	12	0.632267	441.5	FALSE	direct, indirect	cancer or benign tumor	targetDisease
neoplasm	GABRA4	targetDisease	targetDisease	targetDisease	4	5.89627746912682	gamma-aminobutyric acid type A receptor subunit alpha4	neoplasm	GABRA4	0.597187190750539	5	0.617594	35	FALSE	direct, indirect	cancer or benign tumor	targetDisease
injury	NR3C1	targetDisease	targetDisease	targetDisease	7	5.87360507221168	nuclear receptor subfamily 3 group C member 1	injury	NR3C1	0.621106309168236	12	0.624438	67	FALSE	direct, indirect	injury, poisoning or other complication	targetDisease
nervous system disease	TP53	targetDisease	targetDisease	targetDisease	13	5.68463744721072	tumor protein p53	nervous system disease	TP53	0.751684475307237	23	0.614965	7021	TRUE	direct, indirect	nervous system disease	targetDisease
nervous system disease	APP	targetDisease	targetDisease	targetDisease	181	5.39996886588983	amyloid beta precursor protein	nervous system disease	APP	0.709199151429232	30	0.60153	2341.5	TRUE	direct, indirect	nervous system disease	targetDisease
neoplasm	GABRG2	targetDisease	targetDisease	targetDisease	5	5.83630424524593	gamma-aminobutyric acid type A receptor subunit gamma2	neoplasm	GABRG2	0.632541841337334	6	0.627782	91	FALSE	direct, indirect	cancer or benign tumor	targetDisease
neoplasm	NR3C1	targetDisease	targetDisease	targetDisease	7	5.87360507221168	nuclear receptor subfamily 3 group C member 1	neoplasm	NR3C1	0.740309808527561	12	0.63548	2871.5	FALSE	direct, indirect	cancer or benign tumor	targetDisease
neoplasm	HDAC1	targetDisease	targetDisease	targetDisease	7	6.1827970552759	histone deacetylase 1	neoplasm	HDAC1	0.778454880140663	13	0.701958	1986.5	FALSE	direct, indirect	cancer or benign tumor	targetDisease
nervous system disease	GABRA2	targetDisease	targetDisease	targetDisease	4	5.89627746912682	gamma-aminobutyric acid type A receptor subunit alpha2	nervous system disease	GABRA2	0.730279259384462	5	0.682361	637	TRUE	direct, indirect	nervous system disease	targetDisease
lymphoma	BLM	targetDisease	targetDisease	targetDisease	3	6.75492193812495	BLM RecQ like helicase	lymphoma	BLM	0.586545109969987	14	0.624839	20	FALSE	direct, indirect	cancer or benign tumor	targetDisease
neoplasm	FLT3	targetDisease	targetDisease	targetDisease	6	5.93515078185081	fms related receptor tyrosine kinase 3	neoplasm	FLT3	0.879877289679154	8	0.798553	5485	FALSE	direct, indirect	cancer or benign tumor	targetDisease
hypertrophic cardiomyopathy	MAP2K1	targetDisease	targetDisease	targetDisease	5	6.79951629840179	mitogen-activated protein kinase kinase 1	hypertrophic cardiomyopathy	MAP2K1	0.726127048243615	7	0.739302	133.5	FALSE	direct, indirect	musculoskeletal or connective tissue disease	targetDisease
neoplasm	PPARG	targetDisease	targetDisease	targetDisease	9	5.38687947351457	peroxisome proliferator activated receptor gamma	neoplasm	PPARG	0.750538015190939	16	0.633019	4310	FALSE	direct, indirect	cancer or benign tumor	targetDisease
neoplasm	CYP19A1	targetDisease	targetDisease	targetDisease	20	6.42503689797756	cytochrome P450 family 19 subfamily A member 1	neoplasm	CYP19A1	0.784255973250659	23	0.689653	3281.5	FALSE	direct, indirect	cancer or benign tumor	targetDisease
neoplasm	ESR2	targetDisease	targetDisease	targetDisease	37	6.95467606204118	estrogen receptor 2	neoplasm	ESR2	0.79088477994113	13	0.699256	3231	FALSE	direct, indirect	cancer or benign tumor	targetDisease
neoplasm	TP53	targetDisease	targetDisease	targetDisease	13	5.68463744721072	tumor protein p53	neoplasm	TP53	0.972018171909967	23	0.801539	113730	FALSE	direct, indirect	cancer or benign tumor	targetDisease
neoplasm	GABRA6	targetDisease	targetDisease	targetDisease	4	5.89627746912682	gamma-aminobutyric acid type A receptor subunit alpha6	neoplasm	GABRA6	0.601173134469627	5	0.619265	38.5	FALSE	direct, indirect	cancer or benign tumor	targetDisease
neoplasm	GABRB2	targetDisease	targetDisease	targetDisease	5	5.83630424524593	gamma-aminobutyric acid type A receptor subunit beta2	neoplasm	GABRB2	0.618462901457761	6	0.629751	53.5	FALSE	direct, indirect	cancer or benign tumor	targetDisease
neoplasm	EGFR	targetDisease	targetDisease	targetDisease	15	5.77876127729532	epidermal growth factor receptor	neoplasm	EGFR	0.981353739979583	12	0.828676	79303	FALSE	direct, indirect	cancer or benign tumor	targetDisease
neoplasm	HDAC8	targetDisease	targetDisease	targetDisease	3	6.49288845689925	histone deacetylase 8	neoplasm	HDAC8	0.693601594195961	12	0.636364	581	FALSE	direct, indirect	cancer or benign tumor	targetDisease
immune system disease	NR3C1	targetDisease	targetDisease	targetDisease	7	5.87360507221168	nuclear receptor subfamily 3 group C member 1	immune system disease	NR3C1	0.723566708343538	12	0.62767	1983	TRUE	direct, indirect	immune system disease	targetDisease
nervous system disease	GABRG3	targetDisease	targetDisease	targetDisease	4	5.89627746912682	gamma-aminobutyric acid type A receptor subunit gamma3	nervous system disease	GABRG3	0.684359818111015	5	0.626484	544	TRUE	direct, indirect	nervous system disease	targetDisease
neoplasm	GABRA2	targetDisease	targetDisease	targetDisease	4	5.89627746912682	gamma-aminobutyric acid type A receptor subunit alpha2	neoplasm	GABRA2	0.631197993943541	5	0.62618	90.5	FALSE	direct, indirect	cancer or benign tumor	targetDisease
nervous system disease	GABRA5	targetDisease	targetDisease	targetDisease	4	5.89627746912682	gamma-aminobutyric acid type A receptor subunit alpha5	nervous system disease	GABRA5	0.711976256488671	5	0.659336	609.5	TRUE	direct, indirect	nervous system disease	targetDisease
neoplasm	RUNX1	targetDisease	targetDisease	targetDisease	3	5.82881755695259	RUNX family transcription factor 1	neoplasm	RUNX1	0.72837097684716	10	0.61006	3614.5	FALSE	direct, indirect	cancer or benign tumor	targetDisease
neoplasm	GABRG1	targetDisease	targetDisease	targetDisease	4	5.89627746912682	gamma-aminobutyric acid type A receptor subunit gamma1	neoplasm	GABRG1	0.615450690565779	5	0.609252	81	FALSE	direct, indirect	cancer or benign tumor	targetDisease
neoplasm	GABRB1	targetDisease	targetDisease	targetDisease	5	6.07716648536012	gamma-aminobutyric acid type A receptor subunit beta1	neoplasm	GABRB1	0.618418372189618	6	0.639686	41.5	FALSE	direct, indirect	cancer or benign tumor	targetDisease
neoplasm	HDAC11	targetDisease	targetDisease	targetDisease	3	6.49288845689925	histone deacetylase 11	neoplasm	HDAC11	0.673315469349117	12	0.624561	393	FALSE	direct, indirect	cancer or benign tumor	targetDisease
neoplasm	GABRB3	targetDisease	targetDisease	targetDisease	4	5.89627746912682	gamma-aminobutyric acid type A receptor subunit beta3	neoplasm	GABRB3	0.620096037547358	5	0.628775	58	FALSE	direct, indirect	cancer or benign tumor	targetDisease
neoplasm	MAP2K1	targetDisease	targetDisease	targetDisease	5	6.79951629840179	mitogen-activated protein kinase kinase 1	neoplasm	MAP2K1	0.87093661198915	7	0.820616	2343	FALSE	direct, indirect	cancer or benign tumor	targetDisease
neoplasm	AR	targetDisease	targetDisease	targetDisease	7	5.84394601594261	androgen receptor	neoplasm	AR	0.912059606582417	12	0.818873	9789.5	FALSE	direct, indirect	cancer or benign tumor	targetDisease
neoplasm	HDAC3	targetDisease	targetDisease	targetDisease	4	6.39339642426359	histone deacetylase 3	neoplasm	HDAC3	0.72170168247498	12	0.650128	1064.5	FALSE	direct, indirect	cancer or benign tumor	targetDisease
metabolic disease	TTR	targetDisease	targetDisease	targetDisease	14	5.63545161355305	transthyretin	metabolic disease	TTR	0.717281803742188	9	0.606682	2705	FALSE	direct, indirect	nutritional or metabolic disease	targetDisease
neoplasm	GABRG3	targetDisease	targetDisease	targetDisease	4	5.89627746912682	gamma-aminobutyric acid type A receptor subunit gamma3	neoplasm	GABRG3	0.628152609165231	5	0.623851	86.5	FALSE	direct, indirect	cancer or benign tumor	targetDisease
metabolic disease	PPARG	targetDisease	targetDisease	targetDisease	9	5.38687947351457	peroxisome proliferator activated receptor gamma	metabolic disease	PPARG	0.825347662689998	16	0.741194	3636.5	FALSE	direct, indirect	nutritional or metabolic disease	targetDisease
neoplasm	GABRA5	targetDisease	targetDisease	targetDisease	4	5.89627746912682	gamma-aminobutyric acid type A receptor subunit alpha5	neoplasm	GABRA5	0.636211989359335	5	0.628215	102	FALSE	direct, indirect	cancer or benign tumor	targetDisease
neoplasm	HDAC2	targetDisease	targetDisease	targetDisease	3	6.49288845689925	histone deacetylase 2	neoplasm	HDAC2	0.737010513867158	12	0.662123	1323.5	FALSE	direct, indirect	cancer or benign tumor	targetDisease
neoplasm	SRC	targetDisease	targetDisease	targetDisease	10	5.65928322077445	SRC proto-oncogene, non-receptor tyrosine kinase	neoplasm	SRC	0.87150032280474	7	0.77812	6876.5	FALSE	direct, indirect	cancer or benign tumor	targetDisease
leukemia	NR3C1	targetDisease	targetDisease	targetDisease	7	5.87360507221168	nuclear receptor subfamily 3 group C member 1	leukemia	NR3C1	0.682322916864928	12	0.621466	575.5	FALSE	direct, indirect	cancer or benign tumor	targetDisease
leukemia	FLT3	targetDisease	targetDisease	targetDisease	6	5.93515078185081	fms related receptor tyrosine kinase 3	leukemia	FLT3	0.765442843315244	8	0.664845	3226.5	FALSE	direct, indirect	cancer or benign tumor	targetDisease
metabolic disease	ACE	targetDisease	targetDisease	targetDisease	4	6.23110921838436	angiotensin I converting enzyme	metabolic disease	ACE	0.741826809845564	4	0.636186	2969.5	FALSE	direct, indirect	nutritional or metabolic disease	targetDisease
metabolic disease	GAA	targetDisease	targetDisease	targetDisease	13	5.54466522256768	alpha glucosidase	metabolic disease	GAA	0.71703391778208	24	0.605241	2780.5	FALSE	direct, indirect	nutritional or metabolic disease	targetDisease
leukemia	XDH	targetDisease	targetDisease	targetDisease	24	5.65653951472317	xanthine dehydrogenase	leukemia	XDH	0.621205303236656	24	0.606542	105.5	FALSE	direct, indirect	cancer or benign tumor	targetDisease
neoplasm	GABRQ	targetDisease	targetDisease	targetDisease	4	5.89627746912682	gamma-aminobutyric acid type A receptor subunit theta	neoplasm	GABRQ	0.621188510602773	5	0.623963	68	FALSE	direct, indirect	cancer or benign tumor	targetDisease
neoplasm	SMAD3	targetDisease	targetDisease	targetDisease	3	5.74070208244405	SMAD family member 3	neoplasm	SMAD3	0.73173322943793	11	0.633766	2244	FALSE	direct, indirect	cancer or benign tumor	targetDisease
leukemia	BLM	targetDisease	targetDisease	targetDisease	3	6.75492193812495	BLM RecQ like helicase	leukemia	BLM	0.586180461583984	14	0.62944	17.5	FALSE	direct, indirect	cancer or benign tumor	targetDisease
renal cell carcinoma	MET	targetDisease	targetDisease	targetDisease	10	5.50846473657593	MET proto-oncogene, receptor tyrosine kinase	renal cell carcinoma	MET	0.877312901534076	7	0.809537	3827.5	FALSE	direct, indirect	cancer or benign tumor	targetDisease
renal cell carcinoma	FLT3	targetDisease	targetDisease	targetDisease	6	5.93515078185081	fms related receptor tyrosine kinase 3	renal cell carcinoma	FLT3	0.70144027929958	8	0.670215	325.5	FALSE	direct, indirect	cancer or benign tumor	targetDisease
osteosarcoma	TP53	targetDisease	targetDisease	targetDisease	13	5.68463744721072	tumor protein p53	osteosarcoma	TP53	0.813423367928589	23	0.745103	2207	FALSE	direct, indirect	cancer or benign tumor	targetDisease
rheumatoid arthritis	ALOX5	targetDisease	targetDisease	targetDisease	27	5.9625874651043	arachidonate 5-lipoxygenase	rheumatoid arthritis	ALOX5	0.619512093559104	28	0.605983	101	FALSE	direct, indirect	musculoskeletal or connective tissue disease	targetDisease
rheumatoid arthritis	PTGS2	targetDisease	targetDisease	targetDisease	22	5.87933286734799	prostaglandin-endoperoxide synthase 2	rheumatoid arthritis	PTGS2	0.728491502603303	24	0.64811	1407.5	FALSE	direct, indirect	musculoskeletal or connective tissue disease	targetDisease
rheumatoid arthritis	PTGS1	targetDisease	targetDisease	targetDisease	20	5.91446902610158	prostaglandin-endoperoxide synthase 1	rheumatoid arthritis	PTGS1	0.68436293772915	31	0.614632	731	FALSE	direct, indirect	musculoskeletal or connective tissue disease	targetDisease
renal cell carcinoma	TP53	targetDisease	targetDisease	targetDisease	13	5.68463744721072	tumor protein p53	renal cell carcinoma	TP53	0.755969679969898	23	0.695565	1091	FALSE	direct, indirect	cancer or benign tumor	targetDisease
rheumatoid arthritis	NR3C1	targetDisease	targetDisease	targetDisease	7	5.87360507221168	nuclear receptor subfamily 3 group C member 1	rheumatoid arthritis	NR3C1	0.668729306155498	12	0.61845	392	FALSE	direct, indirect	musculoskeletal or connective tissue disease	targetDisease
small cell lung carcinoma	TP53	targetDisease	targetDisease	targetDisease	13	5.68463744721072	tumor protein p53	small cell lung carcinoma	TP53	0.755441452173895	23	0.681282	1529.5	FALSE	direct, indirect	cancer or benign tumor	targetDisease
rheumatoid arthritis	MIF	targetDisease	targetDisease	targetDisease	12	5.93013987226249	macrophage migration inhibitory factor	rheumatoid arthritis	MIF	0.692108872982884	9	0.672627	223.5	FALSE	direct, indirect	musculoskeletal or connective tissue disease	targetDisease
papillary renal cell carcinoma	MET	targetDisease	targetDisease	targetDisease	10	5.50846473657593	MET proto-oncogene, receptor tyrosine kinase	papillary renal cell carcinoma	MET	0.805035058435614	7	0.794613	484.5	FALSE	direct, indirect	cancer or benign tumor	targetDisease
sarcoma	TP53	targetDisease	targetDisease	targetDisease	13	5.68463744721072	tumor protein p53	sarcoma	TP53	0.821931422686605	23	0.745225	2931.5	FALSE	direct, indirect	cancer or benign tumor	targetDisease
squamous cell carcinoma	TP53	targetDisease	targetDisease	targetDisease	13	5.68463744721072	tumor protein p53	squamous cell carcinoma	TP53	0.834287193295935	23	0.739691	5103	FALSE	direct, indirect	cancer or benign tumor	targetDisease
squamous cell carcinoma	EGFR	targetDisease	targetDisease	targetDisease	15	5.77876127729532	epidermal growth factor receptor	squamous cell carcinoma	EGFR	0.838432342843759	12	0.745766	5045	FALSE	direct, indirect	cancer or benign tumor	targetDisease
polycystic ovary syndrome	ESR1	targetDisease	targetDisease	targetDisease	52	5.97618223290548	estrogen receptor 1	polycystic ovary syndrome	ESR1	0.664566704848647	34	0.628196	267	FALSE	direct, indirect	reproductive system or breast disease	targetDisease
respiratory system disease	EGFR	targetDisease	targetDisease	targetDisease	15	5.77876127729532	epidermal growth factor receptor	respiratory system disease	EGFR	0.765594655860868	12	0.605213	14303.5	FALSE	direct, indirect	respiratory or thoracic disease	targetDisease
respiratory system disease	SMAD3	targetDisease	targetDisease	targetDisease	3	5.74070208244405	SMAD family member 3	respiratory system disease	SMAD3	0.660488887943429	11	0.612755	342	FALSE	direct, indirect	respiratory or thoracic disease	targetDisease
preeclampsia	PTGS2	targetDisease	targetDisease	targetDisease	22	5.87933286734799	prostaglandin-endoperoxide synthase 2	preeclampsia	PTGS2	0.606604795988492	24	0.600322	75	FALSE	direct, indirect	pregnancy or perinatal disease	targetDisease
squamous cell lung carcinoma	TP53	targetDisease	targetDisease	targetDisease	13	5.68463744721072	tumor protein p53	squamous cell lung carcinoma	TP53	0.749183422363222	23	0.716813	511	FALSE	direct, indirect	cancer or benign tumor	targetDisease
squamous cell lung carcinoma	EGFR	targetDisease	targetDisease	targetDisease	15	5.77876127729532	epidermal growth factor receptor	squamous cell lung carcinoma	EGFR	0.70534375845697	12	0.664111	432.5	FALSE	direct, indirect	cancer or benign tumor	targetDisease
stroke	PTGS2	targetDisease	targetDisease	targetDisease	22	5.87933286734799	prostaglandin-endoperoxide synthase 2	stroke	PTGS2	0.602724820813559	24	0.602606	62	FALSE	direct, indirect	nervous system disease	targetDisease
skin disease	TYR	targetDisease	targetDisease	targetDisease	36	6.02838913815954	tyrosinase	skin disease	TYR	0.804177682973973	20	0.739622	1852	FALSE	direct, indirect	integumentary system disease	targetDisease
stroke	ACE	targetDisease	targetDisease	targetDisease	4	6.23110921838436	angiotensin I converting enzyme	stroke	ACE	0.665948146812261	4	0.679416	77.5	FALSE	direct, indirect	nervous system disease	targetDisease
prostate adenocarcinoma	AR	targetDisease	targetDisease	targetDisease	7	5.84394601594261	androgen receptor	prostate adenocarcinoma	AR	0.788479809845477	12	0.773532	468.5	FALSE	direct, indirect	cancer or benign tumor	targetDisease
skin disease	NR3C1	targetDisease	targetDisease	targetDisease	7	5.87360507221168	nuclear receptor subfamily 3 group C member 1	skin disease	NR3C1	0.676243880844032	12	0.618314	507	FALSE	direct, indirect	integumentary system disease	targetDisease
psoriasis	AHR	targetDisease	targetDisease	targetDisease	6	5.56943927069179	aryl hydrocarbon receptor	psoriasis	AHR	0.647849586204808	5	0.618847	191.5	FALSE	direct, indirect	immune system disease	targetDisease
psoriasis	NR3C1	targetDisease	targetDisease	targetDisease	7	5.87360507221168	nuclear receptor subfamily 3 group C member 1	psoriasis	NR3C1	0.648702677121576	12	0.608311	256.5	FALSE	direct, indirect	immune system disease	targetDisease
HIV infection	CYP3A4	targetDisease	targetDisease	targetDisease	37	5.66273825110605	cytochrome P450 family 3 subfamily A member 4	HIV infection	CYP3A4	0.673777122617795	36	0.608687	593	FALSE	direct, indirect	infectious disease or post-infectious disorder	targetDisease
ulcerative colitis	ALOX5	targetDisease	targetDisease	targetDisease	27	5.9625874651043	arachidonate 5-lipoxygenase	ulcerative colitis	ALOX5	0.650100510162412	28	0.610439	255	FALSE	direct, indirect	immune system disease	targetDisease
ulcerative colitis	PTGS2	targetDisease	targetDisease	targetDisease	22	5.87933286734799	prostaglandin-endoperoxide synthase 2	ulcerative colitis	PTGS2	0.673806722683014	24	0.625073	394.5	FALSE	direct, indirect	immune system disease	targetDisease
ulcerative colitis	PTGS1	targetDisease	targetDisease	targetDisease	20	5.91446902610158	prostaglandin-endoperoxide synthase 1	ulcerative colitis	PTGS1	0.649559932556516	31	0.614186	228	FALSE	direct, indirect	immune system disease	targetDisease
endometriosis	PGR	targetDisease	targetDisease	targetDisease	9	5.79714196438495	progesterone receptor	endometriosis	PGR	0.665314396429161	4	0.602958	514	FALSE	direct, indirect	reproductive system or breast disease	targetDisease
ulcerative colitis	NR3C1	targetDisease	targetDisease	targetDisease	7	5.87360507221168	nuclear receptor subfamily 3 group C member 1	ulcerative colitis	NR3C1	0.655555394772515	12	0.614444	277.5	FALSE	direct, indirect	immune system disease	targetDisease
ulcerative colitis	PPARG	targetDisease	targetDisease	targetDisease	9	5.38687947351457	peroxisome proliferator activated receptor gamma	ulcerative colitis	PPARG	0.68491273611366	16	0.631508	489	FALSE	direct, indirect	immune system disease	targetDisease
obesity	GABRP	targetDisease	targetDisease	targetDisease	4	5.89627746912682	gamma-aminobutyric acid type A receptor subunit pi	obesity	GABRP	0.59667372958614	5	0.606183	46	FALSE	direct, indirect	nutritional or metabolic disease	targetDisease
obesity	PPARG	targetDisease	targetDisease	targetDisease	9	5.38687947351457	peroxisome proliferator activated receptor gamma	obesity	PPARG	0.763635281719857	16	0.668722	2756.5	FALSE	direct, indirect	nutritional or metabolic disease	targetDisease
mental or behavioural disorder	MAOA	targetDisease	targetDisease	targetDisease	39	6.06594029973574	monoamine oxidase A	mental or behavioural disorder	MAOA	0.71134429960844	24	0.675927	394.5	FALSE	direct, indirect	psychiatric disorder	targetDisease
prostate adenocarcinoma	TP53	targetDisease	targetDisease	targetDisease	13	5.68463744721072	tumor protein p53	prostate adenocarcinoma	TP53	0.749637179908911	23	0.733062	346	FALSE	direct, indirect	cancer or benign tumor	targetDisease
melanoma	TP53	targetDisease	targetDisease	targetDisease	13	5.68463744721072	tumor protein p53	melanoma	TP53	0.781101389152313	23	0.695924	2524	FALSE	direct, indirect	cancer or benign tumor	targetDisease
ovarian carcinoma	TP53	targetDisease	targetDisease	targetDisease	13	5.68463744721072	tumor protein p53	ovarian carcinoma	TP53	0.6867449550599	23	0.606133	979	FALSE	direct, indirect	cancer or benign tumor	targetDisease
melanoma	MAP2K1	targetDisease	targetDisease	targetDisease	5	6.79951629840179	mitogen-activated protein kinase kinase 1	melanoma	MAP2K1	0.816341822138022	7	0.794854	705.5	FALSE	direct, indirect	cancer or benign tumor	targetDisease
liver disease	PPARG	targetDisease	targetDisease	targetDisease	9	5.38687947351457	peroxisome proliferator activated receptor gamma	liver disease	PPARG	0.735352979873368	16	0.688055	656	FALSE	direct, indirect	endocrine system disease	targetDisease
lung carcinoma	MET	targetDisease	targetDisease	targetDisease	10	5.50846473657593	MET proto-oncogene, receptor tyrosine kinase	lung carcinoma	MET	0.724842412674387	7	0.680416	556.5	FALSE	direct, indirect	cancer or benign tumor	targetDisease
multiple myeloma	NR3C1	targetDisease	targetDisease	targetDisease	7	5.87360507221168	nuclear receptor subfamily 3 group C member 1	multiple myeloma	NR3C1	0.7247637793226	12	0.647126	1272	FALSE	direct, indirect	cancer or benign tumor	targetDisease
lung carcinoma	TP53	targetDisease	targetDisease	targetDisease	13	5.68463744721072	tumor protein p53	lung carcinoma	TP53	0.748596743955154	23	0.644066	3066.5	FALSE	direct, indirect	cancer or benign tumor	targetDisease
lung carcinoma	EGFR	targetDisease	targetDisease	targetDisease	15	5.77876127729532	epidermal growth factor receptor	lung carcinoma	EGFR	0.898595637166534	12	0.788862	13121	FALSE	direct, indirect	cancer or benign tumor	targetDisease
lymphoid neoplasm	PIM1	targetDisease	targetDisease	targetDisease	13	6.15041318111795	Pim-1 proto-oncogene, serine/threonine kinase	lymphoid neoplasm	PIM1	0.622326926108617	11	0.621622	75	FALSE	direct, indirect	cancer or benign tumor	targetDisease
multiple myeloma	TP53	targetDisease	targetDisease	targetDisease	13	5.68463744721072	tumor protein p53	multiple myeloma	TP53	0.726503740459663	23	0.673605	697.5	FALSE	direct, indirect	cancer or benign tumor	targetDisease
lymphoid neoplasm	TP53	targetDisease	targetDisease	targetDisease	13	5.68463744721072	tumor protein p53	lymphoid neoplasm	TP53	0.794628892220758	23	0.719989	2188	FALSE	direct, indirect	cancer or benign tumor	targetDisease
lymphoid neoplasm	SRC	targetDisease	targetDisease	targetDisease	10	5.65928322077445	SRC proto-oncogene, non-receptor tyrosine kinase	lymphoid neoplasm	SRC	0.638228390894054	7	0.61919	137	FALSE	direct, indirect	cancer or benign tumor	targetDisease
coronary artery disease	PTGS2	targetDisease	targetDisease	targetDisease	22	5.87933286734799	prostaglandin-endoperoxide synthase 2	coronary artery disease	PTGS2	0.651140791959039	24	0.618122	218	FALSE	direct, indirect	cardiovascular disease	targetDisease
coronary artery disease	PTGS1	targetDisease	targetDisease	targetDisease	20	5.91446902610158	prostaglandin-endoperoxide synthase 1	coronary artery disease	PTGS1	0.634917720652229	31	0.609012	158	FALSE	direct, indirect	cardiovascular disease	targetDisease
endocrine system disease	NR3C1	targetDisease	targetDisease	targetDisease	7	5.87360507221168	nuclear receptor subfamily 3 group C member 1	endocrine system disease	NR3C1	0.779286825084794	12	0.748974	633.5	TRUE	direct, indirect	endocrine system disease	targetDisease
endocrine system disease	FLT3	targetDisease	targetDisease	targetDisease	6	5.93515078185081	fms related receptor tyrosine kinase 3	endocrine system disease	FLT3	0.651430884469982	8	0.606816	292	TRUE	direct, indirect	endocrine system disease	targetDisease
myeloid neoplasm	FLT3	targetDisease	targetDisease	targetDisease	6	5.93515078185081	fms related receptor tyrosine kinase 3	myeloid neoplasm	FLT3	0.762686508471189	8	0.662588	3110	FALSE	direct, indirect	cancer or benign tumor	targetDisease
coronary artery disease	ACE	targetDisease	targetDisease	targetDisease	4	6.23110921838436	angiotensin I converting enzyme	coronary artery disease	ACE	0.714240769084831	4	0.62074	1720.5	FALSE	direct, indirect	cardiovascular disease	targetDisease
endocrine system disease	PPARG	targetDisease	targetDisease	targetDisease	9	5.38687947351457	peroxisome proliferator activated receptor gamma	endocrine system disease	PPARG	0.776217063109223	16	0.686074	2735.5	TRUE	direct, indirect	endocrine system disease	targetDisease
myeloid neoplasm	TP53	targetDisease	targetDisease	targetDisease	13	5.68463744721072	tumor protein p53	myeloid neoplasm	TP53	0.71364174494404	23	0.616635	1867.5	FALSE	direct, indirect	cancer or benign tumor	targetDisease
endocrine system disease	TP53	targetDisease	targetDisease	targetDisease	13	5.68463744721072	tumor protein p53	endocrine system disease	TP53	0.742167945697612	23	0.601895	7052	TRUE	direct, indirect	endocrine system disease	targetDisease
myeloid neoplasm	RUNX1	targetDisease	targetDisease	targetDisease	3	5.82881755695259	RUNX family transcription factor 1	myeloid neoplasm	RUNX1	0.742547969212534	10	0.66251	1580	FALSE	direct, indirect	cancer or benign tumor	targetDisease
endocrine system disease	AR	targetDisease	targetDisease	targetDisease	7	5.84394601594261	androgen receptor	endocrine system disease	AR	0.704997557020472	12	0.609462	1668	TRUE	indirect	endocrine system disease	targetDisease
prostate carcinoma	AR	targetDisease	targetDisease	targetDisease	7	5.84394601594261	androgen receptor	prostate carcinoma	AR	0.849644974794796	12	0.834279	813	FALSE	direct, indirect	cancer or benign tumor	targetDisease
juvenile idiopathic arthritis	PTGS2	targetDisease	targetDisease	targetDisease	22	5.87933286734799	prostaglandin-endoperoxide synthase 2	juvenile idiopathic arthritis	PTGS2	0.652539370784235	24	0.606639	304.5	FALSE	direct, indirect	musculoskeletal or connective tissue disease	targetDisease
juvenile idiopathic arthritis	PTGS1	targetDisease	targetDisease	targetDisease	20	5.91446902610158	prostaglandin-endoperoxide synthase 1	juvenile idiopathic arthritis	PTGS1	0.641436495352512	31	0.605344	216	FALSE	direct, indirect	musculoskeletal or connective tissue disease	targetDisease
juvenile idiopathic arthritis	NR3C1	targetDisease	targetDisease	targetDisease	7	5.87360507221168	nuclear receptor subfamily 3 group C member 1	juvenile idiopathic arthritis	NR3C1	0.602576210532537	12	0.605383	57.5	FALSE	direct, indirect	musculoskeletal or connective tissue disease	targetDisease
prostate carcinoma	TP53	targetDisease	targetDisease	targetDisease	13	5.68463744721072	tumor protein p53	prostate carcinoma	TP53	0.695007830292399	23	0.655244	380.5	FALSE	direct, indirect	cancer or benign tumor	targetDisease
restrictive cardiomyopathy	GAA	targetDisease	targetDisease	targetDisease	13	5.54466522256768	alpha glucosidase	restrictive cardiomyopathy	GAA	0.692951707094886	24	0.604713	1250.5	FALSE	direct, indirect	musculoskeletal or connective tissue disease	targetDisease
pancreatic carcinoma	TP53	targetDisease	targetDisease	targetDisease	13	5.68463744721072	tumor protein p53	pancreatic carcinoma	TP53	0.780057958569564	23	0.752132	601	FALSE	direct, indirect	cancer or benign tumor	targetDisease
renal carcinoma	MET	targetDisease	targetDisease	targetDisease	10	5.50846473657593	MET proto-oncogene, receptor tyrosine kinase	renal carcinoma	MET	0.806494830465293	7	0.752067	1469	FALSE	direct, indirect	cancer or benign tumor	targetDisease
non-alcoholic fatty liver disease	PPARG	targetDisease	targetDisease	targetDisease	9	5.38687947351457	peroxisome proliferator activated receptor gamma	non-alcoholic fatty liver disease	PPARG	0.699770826321298	16	0.631091	816	FALSE	direct, indirect	endocrine system disease	targetDisease
pancreatic carcinoma	EGFR	targetDisease	targetDisease	targetDisease	15	5.77876127729532	epidermal growth factor receptor	pancreatic carcinoma	EGFR	0.698150800761463	12	0.657598	399	FALSE	direct, indirect	cancer or benign tumor	targetDisease
renal carcinoma	TP53	targetDisease	targetDisease	targetDisease	13	5.68463744721072	tumor protein p53	renal carcinoma	TP53	0.705671614957899	23	0.644641	710.5	FALSE	direct, indirect	cancer or benign tumor	targetDisease
Pick disease	MAPT	targetDisease	targetDisease	targetDisease	11	5.44196105311371	microtubule associated protein tau	Pick disease	MAPT	0.809718176787666	44	0.740976	2158.5	FALSE	direct, indirect	psychiatric disorder	targetDisease
thyroid carcinoma	MET	targetDisease	targetDisease	targetDisease	10	5.50846473657593	MET proto-oncogene, receptor tyrosine kinase	thyroid carcinoma	MET	0.605606702394219	7	0.608137	59.5	FALSE	direct, indirect	cancer or benign tumor	targetDisease
esophageal carcinoma	TP53	targetDisease	targetDisease	targetDisease	13	5.68463744721072	tumor protein p53	esophageal carcinoma	TP53	0.703600930484121	23	0.628096	1000.5	FALSE	direct, indirect	cancer or benign tumor	targetDisease
heart failure	SLC5A2	targetDisease	targetDisease	targetDisease	24	6.91273267548731	solute carrier family 5 member 2	heart failure	SLC5A2	0.728486517030933	4	0.621959	2698.5	FALSE	direct, indirect	cardiovascular disease	targetDisease
heart failure	ACE	targetDisease	targetDisease	targetDisease	4	6.23110921838436	angiotensin I converting enzyme	heart failure	ACE	0.753006390671737	4	0.62298	6013.5	FALSE	direct, indirect	cardiovascular disease	targetDisease
non-small cell lung carcinoma	MET	targetDisease	targetDisease	targetDisease	10	5.50846473657593	MET proto-oncogene, receptor tyrosine kinase	non-small cell lung carcinoma	MET	0.817408768522474	7	0.769816	1364.5	FALSE	direct, indirect	cancer or benign tumor	targetDisease
rhabdomyosarcoma	TP53	targetDisease	targetDisease	targetDisease	13	5.68463744721072	tumor protein p53	rhabdomyosarcoma	TP53	0.689168902378263	23	0.661601	266.5	FALSE	direct, indirect	cancer or benign tumor	targetDisease
non-small cell lung carcinoma	TP53	targetDisease	targetDisease	targetDisease	13	5.68463744721072	tumor protein p53	non-small cell lung carcinoma	TP53	0.81800603959469	23	0.721331	4654.5	FALSE	direct, indirect	cancer or benign tumor	targetDisease
non-small cell lung carcinoma	EGFR	targetDisease	targetDisease	targetDisease	15	5.77876127729532	epidermal growth factor receptor	non-small cell lung carcinoma	EGFR	0.997374996020578	12	0.885774	32872	FALSE	direct, indirect	cancer or benign tumor	targetDisease
unipolar depression	GABRA3	targetDisease	targetDisease	targetDisease	4	5.89627746912682	gamma-aminobutyric acid type A receptor subunit alpha3	unipolar depression	GABRA3	0.633791087539488	5	0.605513	166	FALSE	direct, indirect	psychiatric disorder	targetDisease
unipolar depression	GABRG2	targetDisease	targetDisease	targetDisease	5	5.83630424524593	gamma-aminobutyric acid type A receptor subunit gamma2	unipolar depression	GABRG2	0.633381879357064	6	0.604958	166	FALSE	direct, indirect	psychiatric disorder	targetDisease
non-small cell lung carcinoma	MAP2K1	targetDisease	targetDisease	targetDisease	5	6.79951629840179	mitogen-activated protein kinase kinase 1	non-small cell lung carcinoma	MAP2K1	0.676428479424248	7	0.638221	310.5	FALSE	direct, indirect	cancer or benign tumor	targetDisease
unipolar depression	GABRA2	targetDisease	targetDisease	targetDisease	4	5.89627746912682	gamma-aminobutyric acid type A receptor subunit alpha2	unipolar depression	GABRA2	0.635700725724136	5	0.6081	166	FALSE	direct, indirect	psychiatric disorder	targetDisease
unipolar depression	GABRG1	targetDisease	targetDisease	targetDisease	4	5.89627746912682	gamma-aminobutyric acid type A receptor subunit gamma1	unipolar depression	GABRG1	0.632841407094669	5	0.604589	164.5	FALSE	direct, indirect	psychiatric disorder	targetDisease
unipolar depression	GABRG3	targetDisease	targetDisease	targetDisease	4	5.89627746912682	gamma-aminobutyric acid type A receptor subunit gamma3	unipolar depression	GABRG3	0.635837128451611	5	0.608285	166	FALSE	direct, indirect	psychiatric disorder	targetDisease
unipolar depression	GABRA5	targetDisease	targetDisease	targetDisease	4	5.89627746912682	gamma-aminobutyric acid type A receptor subunit alpha5	unipolar depression	GABRA5	0.634473101176862	5	0.606437	166	FALSE	direct, indirect	psychiatric disorder	targetDisease
endocrine neoplasm	TP53	targetDisease	targetDisease	targetDisease	13	5.68463744721072	tumor protein p53	endocrine neoplasm	TP53	0.822404029031032	23	0.729939	4357.5	FALSE	direct, indirect	cancer or benign tumor	targetDisease
skin pigmentation	TYR	targetDisease	targetDisease	targetDisease	36	6.02838913815954	tyrosinase	skin pigmentation	TYR	0.692634977704454	20	0.713817	81	FALSE	direct, indirect	phenotype	targetDisease
pneumonia	NR3C1	targetDisease	targetDisease	targetDisease	7	5.87360507221168	nuclear receptor subfamily 3 group C member 1	pneumonia	NR3C1	0.646614059040382	12	0.613295	211	FALSE	direct, indirect	infectious disease or post-infectious disorder	targetDisease
unipolar depression	GABRA1	targetDisease	targetDisease	targetDisease	6	6.00711694544987	gamma-aminobutyric acid type A receptor subunit alpha1	unipolar depression	GABRA1	0.637125422239196	7	0.60967	167.5	FALSE	direct, indirect	psychiatric disorder	targetDisease
uterine neoplasm	TP53	targetDisease	targetDisease	targetDisease	13	5.68463744721072	tumor protein p53	uterine neoplasm	TP53	0.73660626556596	23	0.677194	897	FALSE	direct, indirect	cancer or benign tumor	targetDisease
kidney disease	ACE	targetDisease	targetDisease	targetDisease	4	6.23110921838436	angiotensin I converting enzyme	kidney disease	ACE	0.813744538456809	4	0.729407	3297.5	FALSE	direct, indirect	urinary system disease	targetDisease
lung disease	EGFR	targetDisease	targetDisease	targetDisease	15	5.77876127729532	epidermal growth factor receptor	lung disease	EGFR	0.766085785946263	12	0.607226	13832	FALSE	direct, indirect	respiratory or thoracic disease	targetDisease
brain neoplasm	TP53	targetDisease	targetDisease	targetDisease	13	5.68463744721072	tumor protein p53	brain neoplasm	TP53	0.735917937893679	23	0.679791	821.5	FALSE	direct, indirect	cancer or benign tumor	targetDisease
pancreatic neoplasm	TP53	targetDisease	targetDisease	targetDisease	13	5.68463744721072	tumor protein p53	pancreatic neoplasm	TP53	0.81797115198928	23	0.782638	1010.5	FALSE	direct, indirect	cancer or benign tumor	targetDisease
kidney neoplasm	MET	targetDisease	targetDisease	targetDisease	10	5.50846473657593	MET proto-oncogene, receptor tyrosine kinase	kidney neoplasm	MET	0.796561741864377	7	0.73872	1465	FALSE	direct, indirect	cancer or benign tumor	targetDisease
kidney neoplasm	FLT3	targetDisease	targetDisease	targetDisease	6	5.93515078185081	fms related receptor tyrosine kinase 3	kidney neoplasm	FLT3	0.63356864812501	8	0.608338	153.5	FALSE	direct, indirect	cancer or benign tumor	targetDisease
kidney neoplasm	TP53	targetDisease	targetDisease	targetDisease	13	5.68463744721072	tumor protein p53	kidney neoplasm	TP53	0.705474694176803	23	0.64258	743	FALSE	direct, indirect	cancer or benign tumor	targetDisease
ankylosing spondylitis	PTGS2	targetDisease	targetDisease	targetDisease	22	5.87933286734799	prostaglandin-endoperoxide synthase 2	ankylosing spondylitis	PTGS2	0.648177040923406	24	0.608787	249	FALSE	direct, indirect	musculoskeletal or connective tissue disease	targetDisease
ankylosing spondylitis	PTGS1	targetDisease	targetDisease	targetDisease	20	5.91446902610158	prostaglandin-endoperoxide synthase 1	ankylosing spondylitis	PTGS1	0.629314667434599	31	0.604303	147	FALSE	direct, indirect	musculoskeletal or connective tissue disease	targetDisease
pain	GABRA3	targetDisease	targetDisease	targetDisease	4	5.89627746912682	gamma-aminobutyric acid type A receptor subunit alpha3	pain	GABRA3	0.625207543958969	5	0.601405	137.5	FALSE	direct, indirect	phenotype	targetDisease
pain	GABRA1	targetDisease	targetDisease	targetDisease	6	6.00711694544987	gamma-aminobutyric acid type A receptor subunit alpha1	pain	GABRA1	0.625207543958969	7	0.601405	137.5	FALSE	direct, indirect	phenotype	targetDisease
pain	PTGS2	targetDisease	targetDisease	targetDisease	22	5.87933286734799	prostaglandin-endoperoxide synthase 2	pain	PTGS2	0.722009906382848	24	0.610111	2913	FALSE	direct, indirect	phenotype	targetDisease
pain	PTGS1	targetDisease	targetDisease	targetDisease	20	5.91446902610158	prostaglandin-endoperoxide synthase 1	pain	PTGS1	0.717554059664244	31	0.607945	2645.5	FALSE	direct, indirect	phenotype	targetDisease
pain	GABRG2	targetDisease	targetDisease	targetDisease	5	5.83630424524593	gamma-aminobutyric acid type A receptor subunit gamma2	pain	GABRG2	0.625316270198482	6	0.601407	138	FALSE	direct, indirect	phenotype	targetDisease
pain	NR3C1	targetDisease	targetDisease	targetDisease	7	5.87360507221168	nuclear receptor subfamily 3 group C member 1	pain	NR3C1	0.64106956805299	12	0.605595	212	FALSE	direct, indirect	phenotype	targetDisease
pain	GABRA2	targetDisease	targetDisease	targetDisease	4	5.89627746912682	gamma-aminobutyric acid type A receptor subunit alpha2	pain	GABRA2	0.625207543958969	5	0.601405	137.5	FALSE	direct, indirect	phenotype	targetDisease
pain	GABRG1	targetDisease	targetDisease	targetDisease	4	5.89627746912682	gamma-aminobutyric acid type A receptor subunit gamma1	pain	GABRG1	0.625207543958969	5	0.601405	137.5	FALSE	direct, indirect	phenotype	targetDisease
osteoporosis	ESR1	targetDisease	targetDisease	targetDisease	52	5.97618223290548	estrogen receptor 1	osteoporosis	ESR1	0.742573813157991	34	0.681216	992.5	FALSE	direct, indirect	musculoskeletal or connective tissue disease	targetDisease
pain	GABRG3	targetDisease	targetDisease	targetDisease	4	5.89627746912682	gamma-aminobutyric acid type A receptor subunit gamma3	pain	GABRG3	0.625207543958969	5	0.601405	137.5	FALSE	direct, indirect	phenotype	targetDisease
pain	GABRA5	targetDisease	targetDisease	targetDisease	4	5.89627746912682	gamma-aminobutyric acid type A receptor subunit alpha5	pain	GABRA5	0.625207543958969	5	0.601405	137.5	FALSE	direct, indirect	phenotype	targetDisease
hyperthyroxinemia	TTR	targetDisease	targetDisease	targetDisease	14	5.63545161355305	transthyretin	hyperthyroxinemia	TTR	0.678174894496932	9	0.681697	111	FALSE	direct, indirect	endocrine system disease	targetDisease
osteoporosis	ESR2	targetDisease	targetDisease	targetDisease	37	6.95467606204118	estrogen receptor 2	osteoporosis	ESR2	0.633570106376323	13	0.609394	149.5	FALSE	direct, indirect	musculoskeletal or connective tissue disease	targetDisease
breast neoplasm	ESR1	targetDisease	targetDisease	targetDisease	52	5.97618223290548	estrogen receptor 1	breast neoplasm	ESR1	0.885663717570534	34	0.79979	6464.5	FALSE	direct, indirect	cancer or benign tumor	targetDisease
familial amyloid neuropathy	TTR	targetDisease	targetDisease	targetDisease	14	5.63545161355305	transthyretin	familial amyloid neuropathy	TTR	0.899779088957962	9	0.8779	1489	FALSE	direct, indirect	nutritional or metabolic disease	targetDisease
breast neoplasm	CYP19A1	targetDisease	targetDisease	targetDisease	20	6.42503689797756	cytochrome P450 family 19 subfamily A member 1	breast neoplasm	CYP19A1	0.692100658975873	23	0.617509	883.5	FALSE	direct, indirect	cancer or benign tumor	targetDisease
chronic kidney disease	SLC5A2	targetDisease	targetDisease	targetDisease	24	6.91273267548731	solute carrier family 5 member 2	chronic kidney disease	SLC5A2	0.706616369546169	4	0.604454	1995.5	FALSE	direct, indirect	urinary system disease	targetDisease
chronic kidney disease	ACE	targetDisease	targetDisease	targetDisease	4	6.23110921838436	angiotensin I converting enzyme	chronic kidney disease	ACE	0.787151208347339	4	0.700224	2781	FALSE	direct, indirect	urinary system disease	targetDisease
menopause	ESR1	targetDisease	targetDisease	targetDisease	52	5.97618223290548	estrogen receptor 1	menopause	ESR1	0.634273794978968	34	0.603943	175.5	FALSE	direct, indirect	phenotype	targetDisease
breast neoplasm	EGFR	targetDisease	targetDisease	targetDisease	15	5.77876127729532	epidermal growth factor receptor	breast neoplasm	EGFR	0.762940577385037	12	0.682941	1890	FALSE	direct, indirect	cancer or benign tumor	targetDisease
colorectal neoplasm	TP53	targetDisease	targetDisease	targetDisease	13	5.68463744721072	tumor protein p53	colorectal neoplasm	TP53	0.779548903493914	23	0.707145	1811.5	FALSE	direct, indirect	cancer or benign tumor	targetDisease
colorectal neoplasm	EGFR	targetDisease	targetDisease	targetDisease	15	5.77876127729532	epidermal growth factor receptor	colorectal neoplasm	EGFR	0.733254765514205	12	0.651581	1516	FALSE	direct, indirect	cancer or benign tumor	targetDisease
colorectal neoplasm	SMAD3	targetDisease	targetDisease	targetDisease	3	5.74070208244405	SMAD family member 3	colorectal neoplasm	SMAD3	0.604522273781729	11	0.621336	41	FALSE	direct, indirect	cancer or benign tumor	targetDisease
carpal tunnel syndrome	TTR	targetDisease	targetDisease	targetDisease	14	5.63545161355305	transthyretin	carpal tunnel syndrome	TTR	0.706762629331891	9	0.688397	247.5	FALSE	direct, indirect	nervous system disease	targetDisease
breast neoplasm	TP53	targetDisease	targetDisease	targetDisease	13	5.68463744721072	tumor protein p53	breast neoplasm	TP53	0.840258400027488	23	0.774048	2654	FALSE	direct, indirect	cancer or benign tumor	targetDisease
pain	GABRA6	targetDisease	targetDisease	targetDisease	4	5.89627746912682	gamma-aminobutyric acid type A receptor subunit alpha6	pain	GABRA6	0.621314376816665	5	0.620782	74	FALSE	direct, indirect	phenotype	targetDisease
pain	GABRB2	targetDisease	targetDisease	targetDisease	5	5.83630424524593	gamma-aminobutyric acid type A receptor subunit beta2	pain	GABRB2	0.654356036994997	6	0.665545	74	FALSE	direct, indirect	phenotype	targetDisease
drug dependence	GABRA2	targetDisease	targetDisease	targetDisease	4	5.89627746912682	gamma-aminobutyric acid type A receptor subunit alpha2	drug dependence	GABRA2	0.636550759713311	5	0.620098	126.5	FALSE	direct, indirect	psychiatric disorder	targetDisease
respiratory system neoplasm	EGFR	targetDisease	targetDisease	targetDisease	15	5.77876127729532	epidermal growth factor receptor	respiratory system neoplasm	EGFR	0.762354511411987	12	0.602755	13632.5	FALSE	indirect	cancer or benign tumor	targetDisease
basal cell carcinoma	TP53	targetDisease	targetDisease	targetDisease	13	5.68463744721072	tumor protein p53	basal cell carcinoma	TP53	0.770853349309425	23	0.752307	438.5	FALSE	direct, indirect	cancer or benign tumor	targetDisease
seasonal allergic rhinitis	NR3C1	targetDisease	targetDisease	targetDisease	7	5.87360507221168	nuclear receptor subfamily 3 group C member 1	seasonal allergic rhinitis	NR3C1	0.629079470254927	12	0.601611	156	FALSE	direct, indirect	immune system disease	targetDisease
ovarian neoplasm	TP53	targetDisease	targetDisease	targetDisease	13	5.68463744721072	tumor protein p53	ovarian neoplasm	TP53	0.828191713637066	23	0.779253	1552	FALSE	direct, indirect	cancer or benign tumor	targetDisease
open-angle glaucoma	CA2	targetDisease	targetDisease	targetDisease	42	5.42137034817934	carbonic anhydrase 2	open-angle glaucoma	CA2	0.607092740432259	41	0.600198	76.5	FALSE	direct, indirect	disorder of visual system	targetDisease
eye disease	CA2	targetDisease	targetDisease	targetDisease	42	5.42137034817934	carbonic anhydrase 2	eye disease	CA2	0.688086215826655	41	0.675172	183	FALSE	direct, indirect	disorder of visual system	targetDisease
nasopharyngeal neoplasm	TP53	targetDisease	targetDisease	targetDisease	13	5.68463744721072	tumor protein p53	nasopharyngeal neoplasm	TP53	0.717212017782317	23	0.739137	99	FALSE	direct, indirect	cancer or benign tumor	targetDisease
acne	MMP1	targetDisease	targetDisease	targetDisease	5	5.86814202161309	matrix metallopeptidase 1	acne	MMP1	0.65530835915418	4	0.614764	273	FALSE	direct, indirect	integumentary system disease	targetDisease
nephrotic syndrome	NR3C1	targetDisease	targetDisease	targetDisease	7	5.87360507221168	nuclear receptor subfamily 3 group C member 1	nephrotic syndrome	NR3C1	0.650338033705663	12	0.611235	252	FALSE	direct, indirect	urinary system disease	targetDisease
stomach neoplasm	TP53	targetDisease	targetDisease	targetDisease	13	5.68463744721072	tumor protein p53	stomach neoplasm	TP53	0.690161821274755	23	0.631739	580.5	FALSE	direct, indirect	cancer or benign tumor	targetDisease
hypospadias	AR	targetDisease	targetDisease	targetDisease	7	5.84394601594261	androgen receptor	hypospadias	AR	0.650945099388688	12	0.624529	184.5	FALSE	direct, indirect	reproductive system or breast disease	targetDisease
leukocyte count	MPO	targetDisease	targetDisease	targetDisease	10	5.85117673075272	myeloperoxidase	leukocyte count	MPO	0.647701623906964	6	0.669733	53	FALSE	direct, indirect	measurement	targetDisease
primary ovarian insufficiency	ESR1	targetDisease	targetDisease	targetDisease	52	5.97618223290548	estrogen receptor 1	primary ovarian insufficiency	ESR1	0.639899672900139	34	0.607047	196.5	FALSE	direct, indirect	reproductive system or breast disease	targetDisease
leukocyte count	FLT3	targetDisease	targetDisease	targetDisease	6	5.93515078185081	fms related receptor tyrosine kinase 3	leukocyte count	FLT3	0.62735338535993	8	0.640347	55.5	FALSE	direct, indirect	measurement	targetDisease
primary ovarian insufficiency	CYP19A1	targetDisease	targetDisease	targetDisease	20	6.42503689797756	cytochrome P450 family 19 subfamily A member 1	primary ovarian insufficiency	CYP19A1	0.614812711348332	23	0.603546	91.5	FALSE	direct, indirect	reproductive system or breast disease	targetDisease
colonic neoplasm	TP53	targetDisease	targetDisease	targetDisease	13	5.68463744721072	tumor protein p53	colonic neoplasm	TP53	0.677508697338252	23	0.608664	673	FALSE	direct, indirect	cancer or benign tumor	targetDisease
panic disorder	GABRA3	targetDisease	targetDisease	targetDisease	4	5.89627746912682	gamma-aminobutyric acid type A receptor subunit alpha3	panic disorder	GABRA3	0.622064379581352	5	0.603077	118.5	FALSE	direct, indirect	psychiatric disorder	targetDisease
panic disorder	GABRA1	targetDisease	targetDisease	targetDisease	6	6.00711694544987	gamma-aminobutyric acid type A receptor subunit alpha1	panic disorder	GABRA1	0.623252857333985	7	0.604185	120	FALSE	direct, indirect	psychiatric disorder	targetDisease
panic disorder	GABRG2	targetDisease	targetDisease	targetDisease	5	5.83630424524593	gamma-aminobutyric acid type A receptor subunit gamma2	panic disorder	GABRG2	0.623788862737169	6	0.604416	121.5	FALSE	direct, indirect	psychiatric disorder	targetDisease
panic disorder	GABRA2	targetDisease	targetDisease	targetDisease	4	5.89627746912682	gamma-aminobutyric acid type A receptor subunit alpha2	panic disorder	GABRA2	0.622064379581352	5	0.603077	118.5	FALSE	direct, indirect	psychiatric disorder	targetDisease
panic disorder	GABRG1	targetDisease	targetDisease	targetDisease	4	5.89627746912682	gamma-aminobutyric acid type A receptor subunit gamma1	panic disorder	GABRG1	0.622064379581352	5	0.603077	118.5	FALSE	direct, indirect	psychiatric disorder	targetDisease
panic disorder	GABRG3	targetDisease	targetDisease	targetDisease	4	5.89627746912682	gamma-aminobutyric acid type A receptor subunit gamma3	panic disorder	GABRG3	0.622843649151561	5	0.603631	120	FALSE	direct, indirect	psychiatric disorder	targetDisease
panic disorder	GABRA5	targetDisease	targetDisease	targetDisease	4	5.89627746912682	gamma-aminobutyric acid type A receptor subunit alpha5	panic disorder	GABRA5	0.624805407205198	5	0.605304	123	FALSE	direct, indirect	psychiatric disorder	targetDisease
partial epilepsy	GABRA1	targetDisease	targetDisease	targetDisease	6	6.00711694544987	gamma-aminobutyric acid type A receptor subunit alpha1	partial epilepsy	GABRA1	0.703475674460756	7	0.680165	272	FALSE	direct, indirect	nervous system disease	targetDisease
partial epilepsy	GABRG2	targetDisease	targetDisease	targetDisease	5	5.83630424524593	gamma-aminobutyric acid type A receptor subunit gamma2	partial epilepsy	GABRG2	0.606096258398351	6	0.615273	50.5	FALSE	direct, indirect	nervous system disease	targetDisease
lymphoid leukemia	TP53	targetDisease	targetDisease	targetDisease	13	5.68463744721072	tumor protein p53	lymphoid leukemia	TP53	0.715380970946594	23	0.648551	894.5	FALSE	direct, indirect	cancer or benign tumor	targetDisease
gout	PTGS2	targetDisease	targetDisease	targetDisease	22	5.87933286734799	prostaglandin-endoperoxide synthase 2	gout	PTGS2	0.664867002723165	24	0.615478	370.5	FALSE	direct, indirect	musculoskeletal or connective tissue disease	targetDisease
gout	PTGS1	targetDisease	targetDisease	targetDisease	20	5.91446902610158	prostaglandin-endoperoxide synthase 1	gout	PTGS1	0.657973108372059	31	0.610778	330	FALSE	direct, indirect	musculoskeletal or connective tissue disease	targetDisease
gout	ABCG2	targetDisease	targetDisease	targetDisease	16	5.63361102972963	ATP binding cassette subfamily G member 2 (JR blood group)	gout	ABCG2	0.728870202338017	16	0.694661	447	FALSE	direct, indirect	musculoskeletal or connective tissue disease	targetDisease
gout	XDH	targetDisease	targetDisease	targetDisease	24	5.65653951472317	xanthine dehydrogenase	gout	XDH	0.692941902476829	24	0.610363	1086	FALSE	direct, indirect	musculoskeletal or connective tissue disease	targetDisease
urate measurement	ABCG2	targetDisease	targetDisease	targetDisease	16	5.63361102972963	ATP binding cassette subfamily G member 2 (JR blood group)	urate measurement	ABCG2	0.69281645551529	16	0.717918	73.5	FALSE	direct, indirect	measurement	targetDisease
hematological measurement	CA1	targetDisease	targetDisease	targetDisease	44	5.94361512803403	carbonic anhydrase 1	hematological measurement	CA1	0.586209269194225	35	0.606219	32	FALSE	direct, indirect	measurement	targetDisease
high density lipoprotein cholesterol measurement	PPARG	targetDisease	targetDisease	targetDisease	9	5.38687947351457	peroxisome proliferator activated receptor gamma	high density lipoprotein cholesterol measurement	PPARG	0.616828758183748	16	0.641505	37.5	FALSE	direct, indirect	measurement	targetDisease
bilirubin measurement	ABCC2	targetDisease	targetDisease	targetDisease	3	7.13819211112481	ATP binding cassette subfamily C member 2	bilirubin measurement	ABCC2	0.628756072299766	9	0.668365	28.5	FALSE	direct, indirect	measurement	targetDisease
bilirubin measurement	SLCO1B3	targetDisease	targetDisease	targetDisease	4	7.40874395173562	solute carrier organic anion transporter family member 1B3	bilirubin measurement	SLCO1B3	0.700406620917212	115	0.722901	84	FALSE	direct, indirect	measurement	targetDisease
bilirubin measurement	SLCO1B1	targetDisease	targetDisease	targetDisease	4	7.25147535121644	solute carrier organic anion transporter family member 1B1	bilirubin measurement	SLCO1B1	0.687564345887656	116	0.715977	64.5	FALSE	direct, indirect	measurement	targetDisease
osteoarthritis, knee	PTGS2	targetDisease	targetDisease	targetDisease	22	5.87933286734799	prostaglandin-endoperoxide synthase 2	osteoarthritis, knee	PTGS2	0.634751751797708	24	0.60528	172.5	FALSE	direct, indirect	musculoskeletal or connective tissue disease	targetDisease
bilirubin measurement	UGT1A1	targetDisease	targetDisease	targetDisease	10	5.77447951691302	UDP glucuronosyltransferase family 1 member A1	bilirubin measurement	UGT1A1	0.701350121442267	4	0.699905	154.5	FALSE	direct, indirect	measurement	targetDisease
insomnia	GABRA3	targetDisease	targetDisease	targetDisease	4	5.89627746912682	gamma-aminobutyric acid type A receptor subunit alpha3	insomnia	GABRA3	0.64201591433808	5	0.605033	222	FALSE	direct, indirect	psychiatric disorder	targetDisease
insomnia	GABRA1	targetDisease	targetDisease	targetDisease	6	6.00711694544987	gamma-aminobutyric acid type A receptor subunit alpha1	insomnia	GABRA1	0.64575695301362	7	0.608772	229.5	FALSE	direct, indirect	psychiatric disorder	targetDisease
insomnia	GABRG2	targetDisease	targetDisease	targetDisease	5	5.83630424524593	gamma-aminobutyric acid type A receptor subunit gamma2	insomnia	GABRG2	0.676989092831167	6	0.610135	637.5	FALSE	direct, indirect	psychiatric disorder	targetDisease
insomnia	GABRA2	targetDisease	targetDisease	targetDisease	4	5.89627746912682	gamma-aminobutyric acid type A receptor subunit alpha2	insomnia	GABRA2	0.642753357388952	5	0.605495	225	FALSE	direct, indirect	psychiatric disorder	targetDisease
insomnia	GABRG1	targetDisease	targetDisease	targetDisease	4	5.89627746912682	gamma-aminobutyric acid type A receptor subunit gamma1	insomnia	GABRG1	0.637296013964018	5	0.604759	190.5	FALSE	direct, indirect	psychiatric disorder	targetDisease
insomnia	GABRB1	targetDisease	targetDisease	targetDisease	5	6.07716648536012	gamma-aminobutyric acid type A receptor subunit beta1	insomnia	GABRB1	0.666018979098662	6	0.606657	480	FALSE	direct, indirect	psychiatric disorder	targetDisease
insomnia	GABRG3	targetDisease	targetDisease	targetDisease	4	5.89627746912682	gamma-aminobutyric acid type A receptor subunit gamma3	insomnia	GABRG3	0.637296013964018	5	0.604759	190.5	FALSE	direct, indirect	psychiatric disorder	targetDisease
insomnia	GABRA5	targetDisease	targetDisease	targetDisease	4	5.89627746912682	gamma-aminobutyric acid type A receptor subunit alpha5	insomnia	GABRA5	0.64201591433808	5	0.605033	222	FALSE	direct, indirect	psychiatric disorder	targetDisease
hypothyroidism	THRB	targetDisease	targetDisease	targetDisease	3	7.46957702218363	thyroid hormone receptor beta	hypothyroidism	THRB	0.679076078661518	11	0.623478	490.5	FALSE	direct, indirect	endocrine system disease	targetDisease
monocyte count	MPO	targetDisease	targetDisease	targetDisease	10	5.85117673075272	myeloperoxidase	monocyte count	MPO	0.595148745285389	6	0.631975	22.5	FALSE	direct, indirect	measurement	targetDisease
monocyte count	FLT3	targetDisease	targetDisease	targetDisease	6	5.93515078185081	fms related receptor tyrosine kinase 3	monocyte count	FLT3	0.671085703698802	8	0.700311	54.5	FALSE	direct, indirect	measurement	targetDisease
neutrophil count	MPO	targetDisease	targetDisease	targetDisease	10	5.85117673075272	myeloperoxidase	neutrophil count	MPO	0.605210802035112	6	0.643119	24	FALSE	direct, indirect	measurement	targetDisease
autoimmune disease	NR3C1	targetDisease	targetDisease	targetDisease	7	5.87360507221168	nuclear receptor subfamily 3 group C member 1	autoimmune disease	NR3C1	0.688576799712303	12	0.622803	687.5	FALSE	direct, indirect	immune system disease	targetDisease
eosinophil count	ALOX15	targetDisease	targetDisease	targetDisease	9	5.63584826746195	arachidonate 15-lipoxygenase	eosinophil count	ALOX15	0.64424580313933	20	0.665802	52	FALSE	direct, indirect	measurement	targetDisease
anxiety	GABRA1	targetDisease	targetDisease	targetDisease	6	6.00711694544987	gamma-aminobutyric acid type A receptor subunit alpha1	anxiety	GABRA1	0.617499584596039	7	0.60004	109.5	FALSE	direct, indirect	phenotype	targetDisease
anxiety	GABRG2	targetDisease	targetDisease	targetDisease	5	5.83630424524593	gamma-aminobutyric acid type A receptor subunit gamma2	anxiety	GABRG2	0.616565484002256	6	0.601018	103.5	FALSE	direct, indirect	phenotype	targetDisease
anxiety	GABRA2	targetDisease	targetDisease	targetDisease	4	5.89627746912682	gamma-aminobutyric acid type A receptor subunit alpha2	anxiety	GABRA2	0.625536639461753	5	0.603479	132	FALSE	direct, indirect	phenotype	targetDisease
anxiety	GABRA5	targetDisease	targetDisease	targetDisease	4	5.89627746912682	gamma-aminobutyric acid type A receptor subunit alpha5	anxiety	GABRA5	0.619441802245773	5	0.60322	108	FALSE	direct, indirect	phenotype	targetDisease
intracerebral hemorrhage	ACE	targetDisease	targetDisease	targetDisease	4	6.23110921838436	angiotensin I converting enzyme	intracerebral hemorrhage	ACE	0.629388432777577	4	0.60678	138.5	FALSE	direct, indirect	nervous system disease	targetDisease
adrenal gland disease	NR3C1	targetDisease	targetDisease	targetDisease	7	5.87360507221168	nuclear receptor subfamily 3 group C member 1	adrenal gland disease	NR3C1	0.762962873624965	12	0.757165	297.5	FALSE	direct, indirect	endocrine system disease	targetDisease
Gilbert syndrome	UGT1A1	targetDisease	targetDisease	targetDisease	10	5.77447951691302	UDP glucuronosyltransferase family 1 member A1	Gilbert syndrome	UGT1A1	0.763838417773111	4	0.789504	136.5	FALSE	direct, indirect	nutritional or metabolic disease	targetDisease
neurodegenerative disease	ACHE	targetDisease	targetDisease	targetDisease	19	5.88918312209093	acetylcholinesterase (Yt blood group)	neurodegenerative disease	ACHE	0.721301157285596	25	0.678109	523	FALSE	direct, indirect	nervous system disease	targetDisease
neurodegenerative disease	TP53	targetDisease	targetDisease	targetDisease	13	5.68463744721072	tumor protein p53	neurodegenerative disease	TP53	0.664070737628762	23	0.607235	443	FALSE	direct, indirect	nervous system disease	targetDisease
neurodegenerative disease	CDK5	targetDisease	targetDisease	targetDisease	4	5.46986051798944	cyclin dependent kinase 5	neurodegenerative disease	CDK5	0.664387184016634	6	0.636252	217	FALSE	direct, indirect	nervous system disease	targetDisease
neurodegenerative disease	MAPT	targetDisease	targetDisease	targetDisease	11	5.44196105311371	microtubule associated protein tau	neurodegenerative disease	MAPT	0.768123014860949	44	0.638358	6827.5	FALSE	direct, indirect	nervous system disease	targetDisease
glioma	TP53	targetDisease	targetDisease	targetDisease	13	5.68463744721072	tumor protein p53	glioma	TP53	0.748642930969811	23	0.654353	2377.5	FALSE	direct, indirect	cancer or benign tumor	targetDisease
glioma	EGFR	targetDisease	targetDisease	targetDisease	15	5.77876127729532	epidermal growth factor receptor	glioma	EGFR	0.803334938548104	12	0.713407	3457	FALSE	direct, indirect	cancer or benign tumor	targetDisease
brain disease	GABRA3	targetDisease	targetDisease	targetDisease	4	5.89627746912682	gamma-aminobutyric acid type A receptor subunit alpha3	brain disease	GABRA3	0.674017130934823	5	0.613141	535	FALSE	direct, indirect	nervous system disease	targetDisease
brain disease	GABRA1	targetDisease	targetDisease	targetDisease	6	6.00711694544987	gamma-aminobutyric acid type A receptor subunit alpha1	brain disease	GABRA1	0.782346347655802	7	0.722656	1353	FALSE	direct, indirect	nervous system disease	targetDisease
brain disease	GABRP	targetDisease	targetDisease	targetDisease	4	5.89627746912682	gamma-aminobutyric acid type A receptor subunit pi	brain disease	GABRP	0.649362938247924	5	0.617785	207	FALSE	direct, indirect	nervous system disease	targetDisease
brain disease	GABRG2	targetDisease	targetDisease	targetDisease	5	5.83630424524593	gamma-aminobutyric acid type A receptor subunit gamma2	brain disease	GABRG2	0.773355788018426	6	0.717584	1133.5	FALSE	direct, indirect	nervous system disease	targetDisease
brain disease	GABRB2	targetDisease	targetDisease	targetDisease	5	5.83630424524593	gamma-aminobutyric acid type A receptor subunit beta2	brain disease	GABRB2	0.715511421736876	6	0.687531	340	FALSE	direct, indirect	nervous system disease	targetDisease
eye inflammation	NR3C1	targetDisease	targetDisease	targetDisease	7	5.87360507221168	nuclear receptor subfamily 3 group C member 1	eye inflammation	NR3C1	0.611909661009789	12	0.601617	87	FALSE	direct, indirect	phenotype	targetDisease
brain disease	GABRA2	targetDisease	targetDisease	targetDisease	4	5.89627746912682	gamma-aminobutyric acid type A receptor subunit alpha2	brain disease	GABRA2	0.740647562456073	5	0.69785	614.5	FALSE	direct, indirect	nervous system disease	targetDisease
brain disease	GABRB1	targetDisease	targetDisease	targetDisease	5	6.07716648536012	gamma-aminobutyric acid type A receptor subunit beta1	brain disease	GABRB1	0.727591693159738	6	0.689041	492.5	FALSE	direct, indirect	nervous system disease	targetDisease
brain disease	GABRB3	targetDisease	targetDisease	targetDisease	4	5.89627746912682	gamma-aminobutyric acid type A receptor subunit beta3	brain disease	GABRB3	0.754820278908188	5	0.713282	675	FALSE	direct, indirect	nervous system disease	targetDisease
brain disease	GABRA5	targetDisease	targetDisease	targetDisease	4	5.89627746912682	gamma-aminobutyric acid type A receptor subunit alpha5	brain disease	GABRA5	0.724627605539311	5	0.679694	562.5	FALSE	direct, indirect	nervous system disease	targetDisease
rheumatic disease	PTGS2	targetDisease	targetDisease	targetDisease	22	5.87933286734799	prostaglandin-endoperoxide synthase 2	rheumatic disease	PTGS2	0.725155106432111	24	0.634958	1745	FALSE	direct, indirect	musculoskeletal or connective tissue disease	targetDisease
rheumatic disease	PTGS1	targetDisease	targetDisease	targetDisease	20	5.91446902610158	prostaglandin-endoperoxide synthase 1	rheumatic disease	PTGS1	0.691142348364534	31	0.610207	1026	FALSE	direct, indirect	musculoskeletal or connective tissue disease	targetDisease
brain disease	GABRD	targetDisease	targetDisease	targetDisease	4	5.89627746912682	gamma-aminobutyric acid type A receptor subunit delta	brain disease	GABRD	0.659035010545479	5	0.605935	386	FALSE	direct, indirect	nervous system disease	targetDisease
head and neck neoplasia	TP53	targetDisease	targetDisease	targetDisease	13	5.68463744721072	tumor protein p53	head and neck neoplasia	TP53	0.744137712413705	23	0.655731	1973.5	FALSE	direct, indirect	cancer or benign tumor	targetDisease
head and neck neoplasia	EGFR	targetDisease	targetDisease	targetDisease	15	5.77876127729532	epidermal growth factor receptor	head and neck neoplasia	EGFR	0.757187454936095	12	0.675725	1863	FALSE	direct, indirect	cancer or benign tumor	targetDisease
non-Hodgkins lymphoma	TP53	targetDisease	targetDisease	targetDisease	13	5.68463744721072	tumor protein p53	non-Hodgkins lymphoma	TP53	0.790133506576732	23	0.722053	1786	FALSE	direct, indirect	cancer or benign tumor	targetDisease
allergic rhinitis	NR3C1	targetDisease	targetDisease	targetDisease	7	5.87360507221168	nuclear receptor subfamily 3 group C member 1	allergic rhinitis	NR3C1	0.651913094314345	12	0.608301	286	FALSE	direct, indirect	immune system disease	targetDisease
head and neck malignant neoplasia	TP53	targetDisease	targetDisease	targetDisease	13	5.68463744721072	tumor protein p53	head and neck malignant neoplasia	TP53	0.746016178455108	23	0.66466	1683.5	FALSE	direct, indirect	cancer or benign tumor	targetDisease
head and neck malignant neoplasia	EGFR	targetDisease	targetDisease	targetDisease	15	5.77876127729532	epidermal growth factor receptor	head and neck malignant neoplasia	EGFR	0.8059503968203	12	0.741592	1872	FALSE	direct, indirect	cancer or benign tumor	targetDisease
arthritis	PTGS2	targetDisease	targetDisease	targetDisease	22	5.87933286734799	prostaglandin-endoperoxide synthase 2	arthritis	PTGS2	0.724862208916632	24	0.632893	1819	FALSE	direct, indirect	musculoskeletal or connective tissue disease	targetDisease
arthritis	PTGS1	targetDisease	targetDisease	targetDisease	20	5.91446902610158	prostaglandin-endoperoxide synthase 1	arthritis	PTGS1	0.689828544778604	31	0.609098	1009	FALSE	direct, indirect	musculoskeletal or connective tissue disease	targetDisease
skin pigmentation measurement	TYR	targetDisease	targetDisease	targetDisease	36	6.02838913815954	tyrosinase	skin pigmentation measurement	TYR	0.650492392409421	20	0.695819	30	FALSE	direct, indirect	measurement	targetDisease
anxiety disorder	GABRA3	targetDisease	targetDisease	targetDisease	4	5.89627746912682	gamma-aminobutyric acid type A receptor subunit alpha3	anxiety disorder	GABRA3	0.630198382773873	5	0.604296	151.5	FALSE	direct, indirect	psychiatric disorder	targetDisease
anxiety disorder	GABRA1	targetDisease	targetDisease	targetDisease	6	6.00711694544987	gamma-aminobutyric acid type A receptor subunit alpha1	anxiety disorder	GABRA1	0.630841100818718	7	0.605035	152	FALSE	direct, indirect	psychiatric disorder	targetDisease
anxiety disorder	GABRG2	targetDisease	targetDisease	targetDisease	5	5.83630424524593	gamma-aminobutyric acid type A receptor subunit gamma2	anxiety disorder	GABRG2	0.63790271136578	6	0.614733	151.5	FALSE	direct, indirect	psychiatric disorder	targetDisease
anxiety disorder	GABRA2	targetDisease	targetDisease	targetDisease	4	5.89627746912682	gamma-aminobutyric acid type A receptor subunit alpha2	anxiety disorder	GABRA2	0.631549048666847	5	0.605085	155.5	FALSE	direct, indirect	psychiatric disorder	targetDisease
anxiety disorder	GABRG1	targetDisease	targetDisease	targetDisease	4	5.89627746912682	gamma-aminobutyric acid type A receptor subunit gamma1	anxiety disorder	GABRG1	0.629539632799744	5	0.604202	148.5	FALSE	direct, indirect	psychiatric disorder	targetDisease
anxiety disorder	GABRG3	targetDisease	targetDisease	targetDisease	4	5.89627746912682	gamma-aminobutyric acid type A receptor subunit gamma3	anxiety disorder	GABRG3	0.629911490778227	5	0.604572	149	FALSE	direct, indirect	psychiatric disorder	targetDisease
anxiety disorder	GABRA5	targetDisease	targetDisease	targetDisease	4	5.89627746912682	gamma-aminobutyric acid type A receptor subunit alpha5	anxiety disorder	GABRA5	0.632455231763069	5	0.606057	156.5	FALSE	direct, indirect	psychiatric disorder	targetDisease
cerebral amyloid angiopathy	APP	targetDisease	targetDisease	targetDisease	181	5.39996886588983	amyloid beta precursor protein	cerebral amyloid angiopathy	APP	0.690511765425867	30	0.645819	413.5	FALSE	direct, indirect	psychiatric disorder	targetDisease
Lewy body dementia	SNCA	targetDisease	targetDisease	targetDisease	16	5.76975337374211	synuclein alpha	Lewy body dementia	SNCA	0.784858228620938	17	0.730528	1210.5	FALSE	direct, indirect	psychiatric disorder	targetDisease
generalised epilepsy	GABRA1	targetDisease	targetDisease	targetDisease	6	6.00711694544987	gamma-aminobutyric acid type A receptor subunit alpha1	generalised epilepsy	GABRA1	0.736700973143271	7	0.69677	552.5	FALSE	direct, indirect	nervous system disease	targetDisease
allergic conjunctivitis	NR3C1	targetDisease	targetDisease	targetDisease	7	5.87360507221168	nuclear receptor subfamily 3 group C member 1	allergic conjunctivitis	NR3C1	0.613305988729737	12	0.602161	90	FALSE	direct, indirect	immune system disease	targetDisease
autoimmune thrombocytopenic purpura	NR3C1	targetDisease	targetDisease	targetDisease	7	5.87360507221168	nuclear receptor subfamily 3 group C member 1	autoimmune thrombocytopenic purpura	NR3C1	0.654662798388782	12	0.61411	271.5	FALSE	direct, indirect	urinary system disease	targetDisease
common cold	PTGS2	targetDisease	targetDisease	targetDisease	22	5.87933286734799	prostaglandin-endoperoxide synthase 2	common cold	PTGS2	0.631734744183694	24	0.604826	157.5	FALSE	direct, indirect	respiratory or thoracic disease	targetDisease
common cold	PTGS1	targetDisease	targetDisease	targetDisease	20	5.91446902610158	prostaglandin-endoperoxide synthase 1	common cold	PTGS1	0.631043446364838	31	0.604272	156	FALSE	direct, indirect	respiratory or thoracic disease	targetDisease
hair colour measurement	TYR	targetDisease	targetDisease	targetDisease	36	6.02838913815954	tyrosinase	hair colour measurement	TYR	0.630726585950275	20	0.677686	24	FALSE	direct, indirect	measurement	targetDisease
epithelial neoplasm	TP53	targetDisease	targetDisease	targetDisease	13	5.68463744721072	tumor protein p53	epithelial neoplasm	TP53	0.822751326567918	23	0.67112	19054.5	FALSE	direct, indirect	cancer or benign tumor	targetDisease
epithelial neoplasm	EGFR	targetDisease	targetDisease	targetDisease	15	5.77876127729532	epidermal growth factor receptor	epithelial neoplasm	EGFR	0.784504557975611	12	0.613179	22192.5	FALSE	direct, indirect	cancer or benign tumor	targetDisease
male reproductive organ cancer	AR	targetDisease	targetDisease	targetDisease	7	5.84394601594261	androgen receptor	male reproductive organ cancer	AR	0.725395601610205	12	0.670166	732	FALSE	direct, indirect	cancer or benign tumor	targetDisease
monocyte percentage of leukocytes	MPO	targetDisease	targetDisease	targetDisease	10	5.85117673075272	myeloperoxidase	monocyte percentage of leukocytes	MPO	0.59622130274276	6	0.633428	22.5	FALSE	direct, indirect	measurement	targetDisease
monocyte percentage of leukocytes	FLT3	targetDisease	targetDisease	targetDisease	6	5.93515078185081	fms related receptor tyrosine kinase 3	monocyte percentage of leukocytes	FLT3	0.622254179137232	8	0.666209	24	FALSE	direct, indirect	measurement	targetDisease
eosinophil percentage of leukocytes	ALOX15	targetDisease	targetDisease	targetDisease	9	5.63584826746195	arachidonate 15-lipoxygenase	eosinophil percentage of leukocytes	ALOX15	0.607126046237969	20	0.641159	27	FALSE	direct, indirect	measurement	targetDisease
epithelial neoplasm	MET	targetDisease	targetDisease	targetDisease	10	5.50846473657593	MET proto-oncogene, receptor tyrosine kinase	epithelial neoplasm	MET	0.724453313336736	7	0.610529	3130.5	FALSE	direct, indirect	cancer or benign tumor	targetDisease
reticulocyte count	CA1	targetDisease	targetDisease	targetDisease	44	5.94361512803403	carbonic anhydrase 1	reticulocyte count	CA1	0.601780669210021	35	0.636131	25.5	FALSE	direct, indirect	measurement	targetDisease
intellectual disability, autosomal dominant 53	CAMK2A	targetDisease	targetDisease	targetDisease	3	6.94591764017213	calcium/calmodulin dependent protein kinase II alpha	intellectual disability, autosomal dominant 53	CAMK2A	0.716474157238427	4	0.760029	57	FALSE	direct, indirect	psychiatric disorder	targetDisease
skin carcinoma	TP53	targetDisease	targetDisease	targetDisease	13	5.68463744721072	tumor protein p53	skin carcinoma	TP53	0.685034474071046	23	0.637535	422.5	FALSE	direct, indirect	cancer or benign tumor	targetDisease
Hepatobiliary Neoplasm	MET	targetDisease	targetDisease	targetDisease	10	5.50846473657593	MET proto-oncogene, receptor tyrosine kinase	Hepatobiliary Neoplasm	MET	0.683721585152018	7	0.633992	441.5	FALSE	direct, indirect	cancer or benign tumor	targetDisease
Sleep Disorder	GABRB1	targetDisease	targetDisease	targetDisease	5	6.07716648536012	gamma-aminobutyric acid type A receptor subunit beta1	Sleep Disorder	GABRB1	0.652902303738341	6	0.625692	191.5	FALSE	direct, indirect	psychiatric disorder	targetDisease
Hepatobiliary Neoplasm	TP53	targetDisease	targetDisease	targetDisease	13	5.68463744721072	tumor protein p53	Hepatobiliary Neoplasm	TP53	0.749168981217827	23	0.650472	2665.5	FALSE	direct, indirect	cancer or benign tumor	targetDisease
adrenocortical insufficiency	NR3C1	targetDisease	targetDisease	targetDisease	7	5.87360507221168	nuclear receptor subfamily 3 group C member 1	adrenocortical insufficiency	NR3C1	0.624701391415254	12	0.607499	116	FALSE	direct, indirect	endocrine system disease	targetDisease
lower respiratory tract disease	EGFR	targetDisease	targetDisease	targetDisease	15	5.77876127729532	epidermal growth factor receptor	lower respiratory tract disease	EGFR	0.763196419834989	12	0.602776	14017.5	FALSE	indirect	respiratory or thoracic disease	targetDisease
urinary system disease	MET	targetDisease	targetDisease	targetDisease	10	5.50846473657593	MET proto-oncogene, receptor tyrosine kinase	urinary system disease	MET	0.737130454788481	7	0.656858	1515	TRUE	direct, indirect	urinary system disease	targetDisease
Neurodevelopmental disorder	CSNK2B	targetDisease	targetDisease	targetDisease	17	6.21090363639098	casein kinase 2 beta	Neurodevelopmental disorder	CSNK2B	0.630941818385907	12	0.648544	51	FALSE	direct, indirect	nervous system disease	targetDisease
reticulocyte measurement	CA1	targetDisease	targetDisease	targetDisease	44	5.94361512803403	carbonic anhydrase 1	reticulocyte measurement	CA1	0.602103324752977	35	0.636568	25.5	FALSE	direct, indirect	measurement	targetDisease
neuroinflammatory disorder	NR3C1	targetDisease	targetDisease	targetDisease	7	5.87360507221168	nuclear receptor subfamily 3 group C member 1	neuroinflammatory disorder	NR3C1	0.621135315555224	12	0.605147	109	FALSE	direct, indirect	EFO_0000540	targetDisease
Choroid Plexus Papilloma	TP53	targetDisease	targetDisease	targetDisease	13	5.68463744721072	tumor protein p53	Choroid Plexus Papilloma	TP53	0.686927214177155	23	0.706826	79.5	FALSE	direct, indirect	cancer or benign tumor	targetDisease
pancreatic adenocarcinoma	TP53	targetDisease	targetDisease	targetDisease	13	5.68463744721072	tumor protein p53	pancreatic adenocarcinoma	TP53	0.77548959335243	23	0.733278	824	FALSE	direct, indirect	cancer or benign tumor	targetDisease
Digestive System Carcinoma	MET	targetDisease	targetDisease	targetDisease	10	5.50846473657593	MET proto-oncogene, receptor tyrosine kinase	Digestive System Carcinoma	MET	0.674767992852064	7	0.608829	611	FALSE	direct, indirect	cancer or benign tumor	targetDisease
Digestive System Carcinoma	TP53	targetDisease	targetDisease	targetDisease	13	5.68463744721072	tumor protein p53	Digestive System Carcinoma	TP53	0.789999539211093	23	0.676573	5515	FALSE	direct, indirect	cancer or benign tumor	targetDisease
Digestive System Carcinoma	EGFR	targetDisease	targetDisease	targetDisease	15	5.77876127729532	epidermal growth factor receptor	Digestive System Carcinoma	EGFR	0.722802200421974	12	0.620416	2315	FALSE	direct, indirect	cancer or benign tumor	targetDisease
Central Nervous System Neoplasm	TP53	targetDisease	targetDisease	targetDisease	13	5.68463744721072	tumor protein p53	Central Nervous System Neoplasm	TP53	0.735548104925113	23	0.634442	2509.5	FALSE	direct, indirect	cancer or benign tumor	targetDisease
Uterine Carcinosarcoma	TP53	targetDisease	targetDisease	targetDisease	13	5.68463744721072	tumor protein p53	Uterine Carcinosarcoma	TP53	0.648550726137862	23	0.613438	224.5	FALSE	direct, indirect	cancer or benign tumor	targetDisease
Malignant Pancreatic Neoplasm	TP53	targetDisease	targetDisease	targetDisease	13	5.68463744721072	tumor protein p53	Malignant Pancreatic Neoplasm	TP53	0.744603862937815	23	0.710648	510.5	FALSE	direct, indirect	cancer or benign tumor	targetDisease
lipodystrophy	PPARG	targetDisease	targetDisease	targetDisease	9	5.38687947351457	peroxisome proliferator activated receptor gamma	lipodystrophy	PPARG	0.682910831758927	16	0.639332	376	FALSE	direct, indirect	nutritional or metabolic disease	targetDisease
Malignant Urinary System Neoplasm	TP53	targetDisease	targetDisease	targetDisease	13	5.68463744721072	tumor protein p53	Malignant Urinary System Neoplasm	TP53	0.74927928198364	23	0.672425	1549	FALSE	direct, indirect	cancer or benign tumor	targetDisease
ocular hypertension	CA2	targetDisease	targetDisease	targetDisease	42	5.42137034817934	carbonic anhydrase 2	ocular hypertension	CA2	0.620272275008669	41	0.604345	108	FALSE	direct, indirect	disorder of visual system	targetDisease
acquired metabolic disease	TTR	targetDisease	targetDisease	targetDisease	14	5.63545161355305	transthyretin	acquired metabolic disease	TTR	0.711624254648447	9	0.604798	2342.5	FALSE	indirect	nutritional or metabolic disease	targetDisease
Helicobacter pylori infectious disease	MMP1	targetDisease	targetDisease	targetDisease	5	5.86814202161309	matrix metallopeptidase 1	Helicobacter pylori infectious disease	MMP1	0.590130806525813	4	0.605337	37.5	FALSE	direct, indirect	infectious disease or post-infectious disorder	targetDisease
adrenal cortex carcinoma	TP53	targetDisease	targetDisease	targetDisease	13	5.68463744721072	tumor protein p53	adrenal cortex carcinoma	TP53	0.765518398780037	23	0.74034	493.5	FALSE	direct, indirect	cancer or benign tumor	targetDisease
subacute thyroiditis	NR3C1	targetDisease	targetDisease	targetDisease	7	5.87360507221168	nuclear receptor subfamily 3 group C member 1	subacute thyroiditis	NR3C1	0.606821808396971	12	0.600616	75	FALSE	direct, indirect	endocrine system disease	targetDisease
uveitis	NR3C1	targetDisease	targetDisease	targetDisease	7	5.87360507221168	nuclear receptor subfamily 3 group C member 1	uveitis	NR3C1	0.609004252038705	12	0.600765	80.5	FALSE	direct, indirect	disorder of visual system	targetDisease
psoriasis vulgaris	NR3C1	targetDisease	targetDisease	targetDisease	7	5.87360507221168	nuclear receptor subfamily 3 group C member 1	psoriasis vulgaris	NR3C1	0.61641526951917	12	0.600814	103.5	FALSE	direct, indirect	immune system disease	targetDisease
rasopathy	MAP2K1	targetDisease	targetDisease	targetDisease	5	6.79951629840179	mitogen-activated protein kinase kinase 1	rasopathy	MAP2K1	0.795875919460788	7	0.777155	549.5	FALSE	direct, indirect	genetic, familial or congenital disease	targetDisease
cardiac amyloidosis	TTR	targetDisease	targetDisease	targetDisease	14	5.63545161355305	transthyretin	cardiac amyloidosis	TTR	0.694200717700877	9	0.610226	1137	FALSE	direct, indirect	nutritional or metabolic disease	targetDisease
connective tissue disease	SMAD3	targetDisease	targetDisease	targetDisease	3	5.74070208244405	SMAD family member 3	connective tissue disease	SMAD3	0.74606405460948	11	0.717909	447.5	FALSE	direct, indirect	musculoskeletal or connective tissue disease	targetDisease
colorectal carcinoma	EGFR	targetDisease	targetDisease	targetDisease	15	5.77876127729532	epidermal growth factor receptor	colorectal carcinoma	EGFR	0.716320801382742	12	0.646365	975	FALSE	direct, indirect	cancer or benign tumor	targetDisease
soft tissue sarcoma	TP53	targetDisease	targetDisease	targetDisease	13	5.68463744721072	tumor protein p53	soft tissue sarcoma	TP53	0.680683732515923	23	0.600352	921.5	FALSE	direct, indirect	cancer or benign tumor	targetDisease
amyloidosis	TTR	targetDisease	targetDisease	targetDisease	14	5.63545161355305	transthyretin	amyloidosis	TTR	0.888091952279843	9	0.82007	4235.5	FALSE	direct, indirect	nutritional or metabolic disease	targetDisease
colon carcinoma	TP53	targetDisease	targetDisease	targetDisease	13	5.68463744721072	tumor protein p53	colon carcinoma	TP53	0.726060376158331	23	0.661306	933.5	FALSE	direct, indirect	cancer or benign tumor	targetDisease
Microcephaly	DYRK1A	targetDisease	targetDisease	targetDisease	43	6.81712146328367	dual specificity tyrosine phosphorylation regulated kinase 1A	Microcephaly	DYRK1A	0.619560312594837	11	0.608068	96	FALSE	direct, indirect	phenotype	targetDisease
Atypical behavior	MAPK1	targetDisease	targetDisease	targetDisease	12	5.78430586220706	mitogen-activated protein kinase 1	Atypical behavior	MAPK1	0.571571762902423	22	0.607533	18.5	FALSE	direct, indirect	phenotype	targetDisease
Agitation	GABRA3	targetDisease	targetDisease	targetDisease	4	5.89627746912682	gamma-aminobutyric acid type A receptor subunit alpha3	Agitation	GABRA3	0.62530716016016	5	0.603624	130.5	FALSE	direct, indirect	phenotype	targetDisease
Agitation	GABRA1	targetDisease	targetDisease	targetDisease	6	6.00711694544987	gamma-aminobutyric acid type A receptor subunit alpha1	Agitation	GABRA1	0.62530716016016	7	0.603624	130.5	FALSE	direct, indirect	phenotype	targetDisease
Agitation	GABRG2	targetDisease	targetDisease	targetDisease	5	5.83630424524593	gamma-aminobutyric acid type A receptor subunit gamma2	Agitation	GABRG2	0.62530716016016	6	0.603624	130.5	FALSE	direct, indirect	phenotype	targetDisease
Agitation	GABRA2	targetDisease	targetDisease	targetDisease	4	5.89627746912682	gamma-aminobutyric acid type A receptor subunit alpha2	Agitation	GABRA2	0.62530716016016	5	0.603624	130.5	FALSE	direct, indirect	phenotype	targetDisease
Agitation	GABRG1	targetDisease	targetDisease	targetDisease	4	5.89627746912682	gamma-aminobutyric acid type A receptor subunit gamma1	Agitation	GABRG1	0.62530716016016	5	0.603624	130.5	FALSE	direct, indirect	phenotype	targetDisease
Agitation	GABRG3	targetDisease	targetDisease	targetDisease	4	5.89627746912682	gamma-aminobutyric acid type A receptor subunit gamma3	Agitation	GABRG3	0.62530716016016	5	0.603624	130.5	FALSE	direct, indirect	phenotype	targetDisease
Agitation	GABRA5	targetDisease	targetDisease	targetDisease	4	5.89627746912682	gamma-aminobutyric acid type A receptor subunit alpha5	Agitation	GABRA5	0.62530716016016	5	0.603624	130.5	FALSE	direct, indirect	phenotype	targetDisease
Fever	PTGS2	targetDisease	targetDisease	targetDisease	22	5.87933286734799	prostaglandin-endoperoxide synthase 2	Fever	PTGS2	0.641772168976078	24	0.607213	208.5	FALSE	direct, indirect	phenotype	targetDisease
Fever	PTGS1	targetDisease	targetDisease	targetDisease	20	5.91446902610158	prostaglandin-endoperoxide synthase 1	Fever	PTGS1	0.638365676610258	31	0.605275	195	FALSE	direct, indirect	phenotype	targetDisease
Intellectual disability	CAMK2A	targetDisease	targetDisease	targetDisease	3	6.94591764017213	calcium/calmodulin dependent protein kinase II alpha	Intellectual disability	CAMK2A	0.611651469047641	4	0.632955	39	FALSE	direct, indirect	phenotype	targetDisease
Intellectual disability	GABRB2	targetDisease	targetDisease	targetDisease	5	5.83630424524593	gamma-aminobutyric acid type A receptor subunit beta2	Intellectual disability	GABRB2	0.68631909187773	6	0.634158	480	FALSE	direct, indirect	phenotype	targetDisease
Seizure	GABRA1	targetDisease	targetDisease	targetDisease	6	6.00711694544987	gamma-aminobutyric acid type A receptor subunit alpha1	Seizure	GABRA1	0.636056682294369	7	0.638666	78	FALSE	direct, indirect	phenotype	targetDisease
Seizure	GABRG2	targetDisease	targetDisease	targetDisease	5	5.83630424524593	gamma-aminobutyric acid type A receptor subunit gamma2	Seizure	GABRG2	0.638491069032131	6	0.633302	97	FALSE	direct, indirect	phenotype	targetDisease
Seizure	GABRB3	targetDisease	targetDisease	targetDisease	4	5.89627746912682	gamma-aminobutyric acid type A receptor subunit beta3	Seizure	GABRB3	0.604846023324611	5	0.611675	53	FALSE	direct, indirect	phenotype	targetDisease
Seizure	GABRA5	targetDisease	targetDisease	targetDisease	4	5.89627746912682	gamma-aminobutyric acid type A receptor subunit alpha5	Seizure	GABRA5	0.617554915253349	5	0.622696	62	FALSE	direct, indirect	phenotype	targetDisease
Seizure	GABRD	targetDisease	targetDisease	targetDisease	4	5.89627746912682	gamma-aminobutyric acid type A receptor subunit delta	Seizure	GABRD	0.588556435601906	5	0.603729	37	FALSE	direct, indirect	phenotype	targetDisease
Seizure	GABRA6	targetDisease	targetDisease	targetDisease	4	5.89627746912682	gamma-aminobutyric acid type A receptor subunit alpha6	Seizure	GABRA6	0.593365795102543	5	0.611316	36	FALSE	direct, indirect	phenotype	targetDisease
Seizure	GABRB1	targetDisease	targetDisease	targetDisease	5	6.07716648536012	gamma-aminobutyric acid type A receptor subunit beta1	Seizure	GABRB1	0.585440227971913	6	0.603391	33.5	FALSE	direct, indirect	phenotype	targetDisease
Headache	PTGS2	targetDisease	targetDisease	targetDisease	22	5.87933286734799	prostaglandin-endoperoxide synthase 2	Headache	PTGS2	0.657355097439551	24	0.613493	302	FALSE	direct, indirect	phenotype	targetDisease
Headache	PTGS1	targetDisease	targetDisease	targetDisease	20	5.91446902610158	prostaglandin-endoperoxide synthase 1	Headache	PTGS1	0.652087329654747	31	0.607228	295.5	FALSE	direct, indirect	phenotype	targetDisease
Back pain	PTGS1	targetDisease	targetDisease	targetDisease	20	5.91446902610158	prostaglandin-endoperoxide synthase 1	Back pain	PTGS1	0.617572567515852	31	0.602382	103.5	FALSE	direct, indirect	phenotype	targetDisease
Low back pain	PTGS2	targetDisease	targetDisease	targetDisease	22	5.87933286734799	prostaglandin-endoperoxide synthase 2	Low back pain	PTGS2	0.624416464742755	24	0.602878	129	FALSE	direct, indirect	phenotype	targetDisease
Low back pain	PTGS1	targetDisease	targetDisease	targetDisease	20	5.91446902610158	prostaglandin-endoperoxide synthase 1	Low back pain	PTGS1	0.615766079630948	31	0.600516	102	FALSE	direct, indirect	phenotype	targetDisease
Thrombocytopenia	RUNX1	targetDisease	targetDisease	targetDisease	3	5.82881755695259	RUNX family transcription factor 1	Thrombocytopenia	RUNX1	0.685094851372619	10	0.661032	235.5	FALSE	direct, indirect	phenotype	targetDisease
bone marrow failure syndrome	TP53	targetDisease	targetDisease	targetDisease	13	5.68463744721072	tumor protein p53	bone marrow failure syndrome	TP53	0.656401313899639	23	0.671377	68.5	FALSE	direct, indirect	musculoskeletal or connective tissue disease	targetDisease
Back pain	PTGS2	targetDisease	targetDisease	targetDisease	22	5.87933286734799	prostaglandin-endoperoxide synthase 2	Back pain	PTGS2	0.621725917933134	24	0.603468	116	FALSE	direct, indirect	phenotype	targetDisease
primary congenital glaucoma	CYP1B1	targetDisease	targetDisease	targetDisease	26	6.56577585279019	cytochrome P450 family 1 subfamily B member 1	primary congenital glaucoma	CYP1B1	0.647755044644762	31	0.671322	51	FALSE	direct, indirect	disorder of visual system	targetDisease
respiratory system cancer	EGFR	targetDisease	targetDisease	targetDisease	15	5.77876127729532	epidermal growth factor receptor	respiratory system cancer	EGFR	0.762293329010578	12	0.602692	13625.5	FALSE	indirect	cancer or benign tumor	targetDisease
Dysmenorrhea	PTGS2	targetDisease	targetDisease	targetDisease	22	5.87933286734799	prostaglandin-endoperoxide synthase 2	Dysmenorrhea	PTGS2	0.671383258510976	24	0.610675	520.5	FALSE	direct, indirect	phenotype	targetDisease
Dysmenorrhea	PTGS1	targetDisease	targetDisease	targetDisease	20	5.91446902610158	prostaglandin-endoperoxide synthase 1	Dysmenorrhea	PTGS1	0.666841646070575	31	0.606781	492	FALSE	direct, indirect	phenotype	targetDisease
urinary bladder cancer	TP53	targetDisease	targetDisease	targetDisease	13	5.68463744721072	tumor protein p53	urinary bladder cancer	TP53	0.783254427566956	23	0.74248	851.5	FALSE	direct, indirect	cancer or benign tumor	targetDisease
thyroid hormone resistance syndrome	THRB	targetDisease	targetDisease	targetDisease	3	7.46957702218363	thyroid hormone receptor beta	thyroid hormone resistance syndrome	THRB	0.744478306070427	11	0.741058	238	FALSE	direct, indirect	endocrine system disease	targetDisease
dementia	APP	targetDisease	targetDisease	targetDisease	181	5.39996886588983	amyloid beta precursor protein	dementia	APP	0.759946981054922	30	0.691619	1376.5	FALSE	direct, indirect	psychiatric disorder	targetDisease
dementia	MAPT	targetDisease	targetDisease	targetDisease	11	5.44196105311371	microtubule associated protein tau	dementia	MAPT	0.787290731842616	44	0.674339	5321.5	FALSE	direct, indirect	psychiatric disorder	targetDisease
gastric cancer	TP53	targetDisease	targetDisease	targetDisease	13	5.68463744721072	tumor protein p53	gastric cancer	TP53	0.754261065489439	23	0.728391	454.5	FALSE	direct, indirect	cancer or benign tumor	targetDisease
neuroendocrine carcinoma	TP53	targetDisease	targetDisease	targetDisease	13	5.68463744721072	tumor protein p53	neuroendocrine carcinoma	TP53	0.674289566353406	23	0.600712	736	FALSE	direct, indirect	cancer or benign tumor	targetDisease
depressive disorder	GABRA3	targetDisease	targetDisease	targetDisease	4	5.89627746912682	gamma-aminobutyric acid type A receptor subunit alpha3	depressive disorder	GABRA3	0.623002594094589	5	0.601273	128	FALSE	direct, indirect	psychiatric disorder	targetDisease
depressive disorder	GABRA1	targetDisease	targetDisease	targetDisease	6	6.00711694544987	gamma-aminobutyric acid type A receptor subunit alpha1	depressive disorder	GABRA1	0.625711892791022	7	0.604172	130.5	FALSE	direct, indirect	psychiatric disorder	targetDisease
depressive disorder	GSK3B	targetDisease	targetDisease	targetDisease	9	5.85405176664868	glycogen synthase kinase 3 beta	depressive disorder	GSK3B	0.606084104266009	17	0.600418	73.5	FALSE	direct, indirect	psychiatric disorder	targetDisease
depressive disorder	GABRG2	targetDisease	targetDisease	targetDisease	5	5.83630424524593	gamma-aminobutyric acid type A receptor subunit gamma2	depressive disorder	GABRG2	0.631587166684809	6	0.611979	131	FALSE	direct, indirect	psychiatric disorder	targetDisease
depressive disorder	GABRA2	targetDisease	targetDisease	targetDisease	4	5.89627746912682	gamma-aminobutyric acid type A receptor subunit alpha2	depressive disorder	GABRA2	0.624896657097922	5	0.603221	130	FALSE	direct, indirect	psychiatric disorder	targetDisease
depressive disorder	GABRG1	targetDisease	targetDisease	targetDisease	4	5.89627746912682	gamma-aminobutyric acid type A receptor subunit gamma1	depressive disorder	GABRG1	0.621769562771215	5	0.600549	125	FALSE	direct, indirect	psychiatric disorder	targetDisease
depressive disorder	GABRG3	targetDisease	targetDisease	targetDisease	4	5.89627746912682	gamma-aminobutyric acid type A receptor subunit gamma3	depressive disorder	GABRG3	0.623705755871591	5	0.603013	125.5	FALSE	direct, indirect	psychiatric disorder	targetDisease
depressive disorder	GABRA5	targetDisease	targetDisease	targetDisease	4	5.89627746912682	gamma-aminobutyric acid type A receptor subunit alpha5	depressive disorder	GABRA5	0.623662968022801	5	0.602013	128.5	FALSE	direct, indirect	psychiatric disorder	targetDisease
disorder of sexual differentiation	AR	targetDisease	targetDisease	targetDisease	7	5.84394601594261	androgen receptor	disorder of sexual differentiation	AR	0.677413620521789	12	0.603577	761.5	FALSE	direct, indirect	reproductive system or breast disease	targetDisease
hypogonadism	ESR1	targetDisease	targetDisease	targetDisease	52	5.97618223290548	estrogen receptor 1	hypogonadism	ESR1	0.650204186854045	34	0.616945	217.5	FALSE	direct, indirect	reproductive system or breast disease	targetDisease
hypogonadism	AR	targetDisease	targetDisease	targetDisease	7	5.84394601594261	androgen receptor	hypogonadism	AR	0.673113785662381	12	0.622395	412	FALSE	direct, indirect	reproductive system or breast disease	targetDisease
head and neck carcinoma	TP53	targetDisease	targetDisease	targetDisease	13	5.68463744721072	tumor protein p53	head and neck carcinoma	TP53	0.730030656014684	23	0.64826	1477	FALSE	direct, indirect	cancer or benign tumor	targetDisease
pharyngitis	PTGS2	targetDisease	targetDisease	targetDisease	22	5.87933286734799	prostaglandin-endoperoxide synthase 2	pharyngitis	PTGS2	0.622608843799093	24	0.603647	119	FALSE	direct, indirect	respiratory or thoracic disease	targetDisease
pharyngitis	PTGS1	targetDisease	targetDisease	targetDisease	20	5.91446902610158	prostaglandin-endoperoxide synthase 1	pharyngitis	PTGS1	0.620019719423938	31	0.602733	111.5	FALSE	direct, indirect	respiratory or thoracic disease	targetDisease
thyroid cancer	EGFR	targetDisease	targetDisease	targetDisease	15	5.77876127729532	epidermal growth factor receptor	thyroid cancer	EGFR	0.626172384160765	12	0.60389	133.5	FALSE	direct, indirect	cancer or benign tumor	targetDisease
thyroid cancer	SRC	targetDisease	targetDisease	targetDisease	10	5.65928322077445	SRC proto-oncogene, non-receptor tyrosine kinase	thyroid cancer	SRC	0.603906561603252	7	0.604206	62	FALSE	direct, indirect	cancer or benign tumor	targetDisease
gonadal disorder	AR	targetDisease	targetDisease	targetDisease	7	5.84394601594261	androgen receptor	gonadal disorder	AR	0.693148936342801	12	0.6054	1237.5	FALSE	indirect	reproductive system or breast disease	targetDisease
dermatitis	NR3C1	targetDisease	targetDisease	targetDisease	7	5.87360507221168	nuclear receptor subfamily 3 group C member 1	dermatitis	NR3C1	0.65575971044604	12	0.60939	317	FALSE	direct, indirect	integumentary system disease	targetDisease
disorder of glycogen metabolism	GAA	targetDisease	targetDisease	targetDisease	13	5.54466522256768	alpha glucosidase	disorder of glycogen metabolism	GAA	0.793527281174658	24	0.73964	1292.5	FALSE	direct, indirect	nutritional or metabolic disease	targetDisease
ovarian epithelial tumor	TP53	targetDisease	targetDisease	targetDisease	13	5.68463744721072	tumor protein p53	ovarian epithelial tumor	TP53	0.740492808114279	23	0.69337	683.5	FALSE	direct, indirect	cancer or benign tumor	targetDisease
bone osteosarcoma	TP53	targetDisease	targetDisease	targetDisease	13	5.68463744721072	tumor protein p53	bone osteosarcoma	TP53	0.614940371695338	23	0.623177	56	FALSE	direct, indirect	cancer or benign tumor	targetDisease
kidney cancer	MET	targetDisease	targetDisease	targetDisease	10	5.50846473657593	MET proto-oncogene, receptor tyrosine kinase	kidney cancer	MET	0.700641446734997	7	0.609562	1436.5	FALSE	direct, indirect	cancer or benign tumor	targetDisease
skin cancer	TP53	targetDisease	targetDisease	targetDisease	13	5.68463744721072	tumor protein p53	skin cancer	TP53	0.677457731483242	23	0.615756	563	FALSE	direct, indirect	cancer or benign tumor	targetDisease
B-cell neoplasm	TP53	targetDisease	targetDisease	targetDisease	13	5.68463744721072	tumor protein p53	B-cell neoplasm	TP53	0.713000026830354	23	0.629127	1339	FALSE	direct, indirect	cancer or benign tumor	targetDisease
hereditary papillary renal cell carcinoma	MET	targetDisease	targetDisease	targetDisease	10	5.50846473657593	MET proto-oncogene, receptor tyrosine kinase	hereditary papillary renal cell carcinoma	MET	0.682540749823702	7	0.737337	31.5	FALSE	direct, indirect	cancer or benign tumor	targetDisease
spondylitis	PTGS2	targetDisease	targetDisease	targetDisease	22	5.87933286734799	prostaglandin-endoperoxide synthase 2	spondylitis	PTGS2	0.618182475013004	24	0.60133	108.5	FALSE	direct, indirect	musculoskeletal or connective tissue disease	targetDisease
thoracic cancer	EGFR	targetDisease	targetDisease	targetDisease	15	5.77876127729532	epidermal growth factor receptor	thoracic cancer	EGFR	0.767667485554152	12	0.604569	15586.5	FALSE	direct, indirect	cancer or benign tumor	targetDisease
inborn error of immunity	NFKB1	targetDisease	targetDisease	targetDisease	15	5.63965097835284	nuclear factor kappa B subunit 1	inborn error of immunity	NFKB1	0.692469120068917	20	0.644989	451	FALSE	direct, indirect	immune system disease	targetDisease
bipolar disorder	GSK3B	targetDisease	targetDisease	targetDisease	9	5.85405176664868	glycogen synthase kinase 3 beta	bipolar disorder	GSK3B	0.673156785777222	17	0.625906	378	FALSE	direct, indirect	psychiatric disorder	targetDisease
myeloid leukemia	RUNX1	targetDisease	targetDisease	targetDisease	3	5.82881755695259	RUNX family transcription factor 1	myeloid leukemia	RUNX1	0.714121529346825	10	0.629016	1394.5	FALSE	direct, indirect	cancer or benign tumor	targetDisease
myeloid leukemia	FLT3	targetDisease	targetDisease	targetDisease	6	5.93515078185081	fms related receptor tyrosine kinase 3	myeloid leukemia	FLT3	0.798730781189371	8	0.713821	2929.5	FALSE	direct, indirect	cancer or benign tumor	targetDisease
urinary bladder carcinoma	TP53	targetDisease	targetDisease	targetDisease	13	5.68463744721072	tumor protein p53	urinary bladder carcinoma	TP53	0.761912582662274	23	0.680957	1918	FALSE	direct, indirect	cancer or benign tumor	targetDisease
urinary bladder carcinoma	EGFR	targetDisease	targetDisease	targetDisease	15	5.77876127729532	epidermal growth factor receptor	urinary bladder carcinoma	EGFR	0.683745898184897	12	0.610302	797.5	FALSE	direct, indirect	cancer or benign tumor	targetDisease
schizophrenia	ESR2	targetDisease	targetDisease	targetDisease	37	6.95467606204118	estrogen receptor 2	schizophrenia	ESR2	0.646648929206588	13	0.677461	42	FALSE	direct, indirect	psychiatric disorder	targetDisease
cancer	GABRA3	targetDisease	targetDisease	targetDisease	4	5.89627746912682	gamma-aminobutyric acid type A receptor subunit alpha3	cancer	GABRA3	0.616003720260397	5	0.613055	75	FALSE	direct, indirect	cancer or benign tumor	targetDisease
cancer	GABRA1	targetDisease	targetDisease	targetDisease	6	6.00711694544987	gamma-aminobutyric acid type A receptor subunit alpha1	cancer	GABRA1	0.600048296046193	7	0.603713	55	FALSE	direct, indirect	cancer or benign tumor	targetDisease
cancer	MAPK9	targetDisease	targetDisease	targetDisease	5	6.01223657523448	mitogen-activated protein kinase 9	cancer	MAPK9	0.65090420387409	7	0.601752	325.5	FALSE	direct, indirect	cancer or benign tumor	targetDisease
cancer	PTGS2	targetDisease	targetDisease	targetDisease	22	5.87933286734799	prostaglandin-endoperoxide synthase 2	cancer	PTGS2	0.763437996911824	24	0.636906	6044.5	FALSE	direct, indirect	cancer or benign tumor	targetDisease
cataract	PTGS2	targetDisease	targetDisease	targetDisease	22	5.87933286734799	prostaglandin-endoperoxide synthase 2	cataract	PTGS2	0.618343514951599	24	0.605196	99	FALSE	direct, indirect	disorder of visual system	targetDisease
cataract	PTGS1	targetDisease	targetDisease	targetDisease	20	5.91446902610158	prostaglandin-endoperoxide synthase 1	cataract	PTGS1	0.615030693423696	31	0.601315	97.5	FALSE	direct, indirect	disorder of visual system	targetDisease
cataract	NR3C1	targetDisease	targetDisease	targetDisease	7	5.87360507221168	nuclear receptor subfamily 3 group C member 1	cataract	NR3C1	0.614681229795069	12	0.600842	97.5	FALSE	direct, indirect	disorder of visual system	targetDisease
cancer	ESR1	targetDisease	targetDisease	targetDisease	52	5.97618223290548	estrogen receptor 1	cancer	ESR1	0.866155013878323	34	0.736991	15980.5	FALSE	direct, indirect	cancer or benign tumor	targetDisease
cancer	MAPK1	targetDisease	targetDisease	targetDisease	12	5.78430586220706	mitogen-activated protein kinase 1	cancer	MAPK1	0.820191316762632	22	0.770092	1488.5	FALSE	direct, indirect	cancer or benign tumor	targetDisease
cancer	MET	targetDisease	targetDisease	targetDisease	10	5.50846473657593	MET proto-oncogene, receptor tyrosine kinase	cancer	MET	0.857333524142162	7	0.762995	6214.5	FALSE	direct, indirect	cancer or benign tumor	targetDisease
cancer	MAPK8	targetDisease	targetDisease	targetDisease	9	6.15817893779674	mitogen-activated protein kinase 8	cancer	MAPK8	0.730147811421018	9	0.610456	3800	FALSE	direct, indirect	cancer or benign tumor	targetDisease
migraine disorder	PTGS2	targetDisease	targetDisease	targetDisease	22	5.87933286734799	prostaglandin-endoperoxide synthase 2	migraine disorder	PTGS2	0.680302198374803	24	0.630325	431	FALSE	direct, indirect	nervous system disease	targetDisease
migraine disorder	PTGS1	targetDisease	targetDisease	targetDisease	20	5.91446902610158	prostaglandin-endoperoxide synthase 1	migraine disorder	PTGS1	0.658873774403888	31	0.606662	377	FALSE	direct, indirect	nervous system disease	targetDisease
cancer	GABRG2	targetDisease	targetDisease	targetDisease	5	5.83630424524593	gamma-aminobutyric acid type A receptor subunit gamma2	cancer	GABRG2	0.597631154496337	6	0.604197	50	FALSE	direct, indirect	cancer or benign tumor	targetDisease
cancer	NR3C1	targetDisease	targetDisease	targetDisease	7	5.87360507221168	nuclear receptor subfamily 3 group C member 1	cancer	NR3C1	0.74588554953628	12	0.668666	1517	FALSE	direct, indirect	cancer or benign tumor	targetDisease
cancer	HDAC1	targetDisease	targetDisease	targetDisease	7	6.1827970552759	histone deacetylase 1	cancer	HDAC1	0.741521726170757	13	0.665253	1425.5	FALSE	direct, indirect	cancer or benign tumor	targetDisease
migraine disorder	GABRB2	targetDisease	targetDisease	targetDisease	5	5.83630424524593	gamma-aminobutyric acid type A receptor subunit beta2	migraine disorder	GABRB2	0.645726661392217	6	0.606197	244.5	FALSE	direct, indirect	nervous system disease	targetDisease
migraine disorder	GABRB1	targetDisease	targetDisease	targetDisease	5	6.07716648536012	gamma-aminobutyric acid type A receptor subunit beta1	migraine disorder	GABRB1	0.644999234571619	6	0.605458	243	FALSE	direct, indirect	nervous system disease	targetDisease
migraine disorder	GABRB3	targetDisease	targetDisease	targetDisease	4	5.89627746912682	gamma-aminobutyric acid type A receptor subunit beta3	migraine disorder	GABRB3	0.646009671833566	5	0.606336	246	FALSE	direct, indirect	nervous system disease	targetDisease
cancer	FLT3	targetDisease	targetDisease	targetDisease	6	5.93515078185081	fms related receptor tyrosine kinase 3	cancer	FLT3	0.876540369745841	8	0.803673	4315	FALSE	direct, indirect	cancer or benign tumor	targetDisease
multiple sclerosis	NR3C1	targetDisease	targetDisease	targetDisease	7	5.87360507221168	nuclear receptor subfamily 3 group C member 1	multiple sclerosis	NR3C1	0.704197069193297	12	0.684599	249.5	FALSE	direct, indirect	immune system disease	targetDisease
Alzheimer disease	ACHE	targetDisease	targetDisease	targetDisease	19	5.88918312209093	acetylcholinesterase (Yt blood group)	Alzheimer disease	ACHE	0.67370515113775	25	0.617659	473	FALSE	direct, indirect	nervous system disease	targetDisease
Alzheimer disease	APP	targetDisease	targetDisease	targetDisease	181	5.39996886588983	amyloid beta precursor protein	Alzheimer disease	APP	0.833320302944411	30	0.802782	1027	FALSE	direct, indirect	nervous system disease	targetDisease
cancer	ESR2	targetDisease	targetDisease	targetDisease	37	6.95467606204118	estrogen receptor 2	cancer	ESR2	0.729874251890751	13	0.639915	1808.5	FALSE	direct, indirect	cancer or benign tumor	targetDisease
cancer	TP53	targetDisease	targetDisease	targetDisease	13	5.68463744721072	tumor protein p53	cancer	TP53	0.975846905142878	23	0.827227	68287	FALSE	direct, indirect	cancer or benign tumor	targetDisease
cancer	EGFR	targetDisease	targetDisease	targetDisease	15	5.77876127729532	epidermal growth factor receptor	cancer	EGFR	1	12	0.870914	51980	FALSE	direct, indirect	cancer or benign tumor	targetDisease
cancer	GABRA2	targetDisease	targetDisease	targetDisease	4	5.89627746912682	gamma-aminobutyric acid type A receptor subunit alpha2	cancer	GABRA2	0.597006342962455	5	0.602186	51.5	FALSE	direct, indirect	cancer or benign tumor	targetDisease
cancer	RUNX1	targetDisease	targetDisease	targetDisease	3	5.82881755695259	RUNX family transcription factor 1	cancer	RUNX1	0.708246006189692	10	0.602271	2226	FALSE	direct, indirect	cancer or benign tumor	targetDisease
type 2 diabetes mellitus	PPARG	targetDisease	targetDisease	targetDisease	9	5.38687947351457	peroxisome proliferator activated receptor gamma	type 2 diabetes mellitus	PPARG	0.888513691819999	16	0.83722	2803.5	FALSE	direct, indirect	endocrine system disease	targetDisease
type 2 diabetes mellitus	SLC5A2	targetDisease	targetDisease	targetDisease	24	6.91273267548731	solute carrier family 5 member 2	type 2 diabetes mellitus	SLC5A2	0.750594995981494	4	0.623926	5415	FALSE	direct, indirect	endocrine system disease	targetDisease
type 2 diabetes mellitus	ACE	targetDisease	targetDisease	targetDisease	4	6.23110921838436	angiotensin I converting enzyme	type 2 diabetes mellitus	ACE	0.731804558201975	4	0.656806	1267.5	FALSE	direct, indirect	endocrine system disease	targetDisease
cancer	SMAD3	targetDisease	targetDisease	targetDisease	3	5.74070208244405	SMAD family member 3	cancer	SMAD3	0.771603382798769	11	0.716415	1100	FALSE	direct, indirect	cancer or benign tumor	targetDisease
cancer	MAP2K1	targetDisease	targetDisease	targetDisease	5	6.79951629840179	mitogen-activated protein kinase kinase 1	cancer	MAP2K1	0.841080401470582	7	0.800983	1395.5	FALSE	direct, indirect	cancer or benign tumor	targetDisease
cancer	AR	targetDisease	targetDisease	targetDisease	7	5.84394601594261	androgen receptor	cancer	AR	0.825125781415165	12	0.726908	5150.5	FALSE	direct, indirect	cancer or benign tumor	targetDisease
asthma	NR3C1	targetDisease	targetDisease	targetDisease	7	5.87360507221168	nuclear receptor subfamily 3 group C member 1	asthma	NR3C1	0.716918826595073	12	0.628083	1568.5	FALSE	direct, indirect	respiratory or thoracic disease	targetDisease
cancer	GABRG3	targetDisease	targetDisease	targetDisease	4	5.89627746912682	gamma-aminobutyric acid type A receptor subunit gamma3	cancer	GABRG3	0.59763467810907	5	0.601168	54	FALSE	direct, indirect	cancer or benign tumor	targetDisease
cancer	GABRA5	targetDisease	targetDisease	targetDisease	4	5.89627746912682	gamma-aminobutyric acid type A receptor subunit alpha5	cancer	GABRA5	0.597642994088864	5	0.602668	52	FALSE	direct, indirect	cancer or benign tumor	targetDisease
cancer	SRC	targetDisease	targetDisease	targetDisease	10	5.65928322077445	SRC proto-oncogene, non-receptor tyrosine kinase	cancer	SRC	0.864666841298781	7	0.784047	4712.5	FALSE	direct, indirect	cancer or benign tumor	targetDisease
cancer	BLM	targetDisease	targetDisease	targetDisease	3	6.75492193812495	BLM RecQ like helicase	cancer	BLM	0.771183286987523	14	0.737524	641	FALSE	direct, indirect	cancer or benign tumor	targetDisease
alcohol dependence	ALDH2	targetDisease	targetDisease	targetDisease	8	5.8811848351247	aldehyde dehydrogenase 2 family member	alcohol dependence	ALDH2	0.676542102232811	6	0.630017	382.5	FALSE	direct, indirect	psychiatric disorder	targetDisease
alcohol dependence	GABRA2	targetDisease	targetDisease	targetDisease	4	5.89627746912682	gamma-aminobutyric acid type A receptor subunit alpha2	alcohol dependence	GABRA2	0.697105577658157	5	0.684852	195	FALSE	direct, indirect	psychiatric disorder	targetDisease
osteoarthritis	GABRA3	targetDisease	targetDisease	targetDisease	4	5.89627746912682	gamma-aminobutyric acid type A receptor subunit alpha3	osteoarthritis	GABRA3	0.557107245267649	5	0.604233	12	FALSE	direct, indirect	musculoskeletal or connective tissue disease	targetDisease
Alzheimer disease	CDK5	targetDisease	targetDisease	targetDisease	4	5.46986051798944	cyclin dependent kinase 5	Alzheimer disease	CDK5	0.6235686926637	6	0.667989	24	FALSE	direct, indirect	nervous system disease	targetDisease
Alzheimer disease type 1	APP	targetDisease	targetDisease	targetDisease	181	5.39996886588983	amyloid beta precursor protein	Alzheimer disease type 1	APP	0.742394468870471	30	0.781228	81	FALSE	direct, indirect	MONDO_0002025	targetDisease
osteoarthritis	PTGS2	targetDisease	targetDisease	targetDisease	22	5.87933286734799	prostaglandin-endoperoxide synthase 2	osteoarthritis	PTGS2	0.720281175618034	24	0.620186	2138.5	FALSE	direct, indirect	musculoskeletal or connective tissue disease	targetDisease
osteoarthritis	PTGS1	targetDisease	targetDisease	targetDisease	20	5.91446902610158	prostaglandin-endoperoxide synthase 1	osteoarthritis	PTGS1	0.70150930370026	31	0.612131	1387.5	FALSE	direct, indirect	musculoskeletal or connective tissue disease	targetDisease
osteoarthritis	NR3C1	targetDisease	targetDisease	targetDisease	7	5.87360507221168	nuclear receptor subfamily 3 group C member 1	osteoarthritis	NR3C1	0.650822438329731	12	0.608176	276.5	FALSE	direct, indirect	musculoskeletal or connective tissue disease	targetDisease
Parkinson disease	MAOB	targetDisease	targetDisease	targetDisease	28	5.87966447563952	monoamine oxidase B	Parkinson disease	MAOB	0.693537989885326	20	0.609808	1123.5	FALSE	direct, indirect	nervous system disease	targetDisease
Parkinson disease	ACHE	targetDisease	targetDisease	targetDisease	19	5.88918312209093	acetylcholinesterase (Yt blood group)	Parkinson disease	ACHE	0.644088475473287	25	0.603167	249.5	FALSE	direct, indirect	nervous system disease	targetDisease
glaucoma	CA12	targetDisease	targetDisease	targetDisease	17	5.912133601069	carbonic anhydrase 12	glaucoma	CA12	0.612842108474588	50	0.610117	72.5	FALSE	direct, indirect	disorder of visual system	targetDisease
glaucoma	CA2	targetDisease	targetDisease	targetDisease	42	5.42137034817934	carbonic anhydrase 2	glaucoma	CA2	0.647864945608081	41	0.607805	252.5	FALSE	direct, indirect	disorder of visual system	targetDisease
glaucoma	CA1	targetDisease	targetDisease	targetDisease	44	5.94361512803403	carbonic anhydrase 1	glaucoma	CA1	0.610996456945188	35	0.602489	82.5	FALSE	direct, indirect	disorder of visual system	targetDisease
glaucoma	CA4	targetDisease	targetDisease	targetDisease	12	5.77765752559085	carbonic anhydrase 4	glaucoma	CA4	0.614463483275443	31	0.608907	79	FALSE	direct, indirect	disorder of visual system	targetDisease
cancer	GSK3B	targetDisease	targetDisease	targetDisease	9	5.85405176664868	glycogen synthase kinase 3 beta	cancer	GSK3B	0.752209993033843	17	0.658799	2400.5	FALSE	direct, indirect	cancer or benign tumor	targetDisease
Parkinson disease	SNCA	targetDisease	targetDisease	targetDisease	16	5.76975337374211	synuclein alpha	Parkinson disease	SNCA	0.880623300125467	17	0.79784	5725.5	FALSE	direct, indirect	nervous system disease	targetDisease
Parkinson disease	CHRM1	targetDisease	targetDisease	targetDisease	60	6.57020397663504	cholinergic receptor muscarinic 1	Parkinson disease	CHRM1	0.67829799796437	14	0.666049	165	FALSE	direct, indirect	nervous system disease	targetDisease
glaucoma	CYP1B1	targetDisease	targetDisease	targetDisease	26	6.56577585279019	cytochrome P450 family 1 subfamily B member 1	glaucoma	CYP1B1	0.710594431244165	31	0.667003	480.5	FALSE	direct, indirect	disorder of visual system	targetDisease
Parkinson disease	MAPT	targetDisease	targetDisease	targetDisease	11	5.44196105311371	microtubule associated protein tau	Parkinson disease	MAPT	0.69441321630806	44	0.6135	1055.5	FALSE	direct, indirect	nervous system disease	targetDisease
esophageal cancer	TP53	targetDisease	targetDisease	targetDisease	13	5.68463744721072	tumor protein p53	esophageal cancer	TP53	0.773870152359549	23	0.733056	784.5	FALSE	direct, indirect	cancer or benign tumor	targetDisease
breast cancer	ESR1	targetDisease	targetDisease	targetDisease	52	5.97618223290548	estrogen receptor 1	breast cancer	ESR1	0.910960269689538	34	0.810775	11539.5	FALSE	direct, indirect	cancer or benign tumor	targetDisease
colorectal cancer	TP53	targetDisease	targetDisease	targetDisease	13	5.68463744721072	tumor protein p53	colorectal cancer	TP53	0.823963426157414	23	0.789582	1040.5	FALSE	direct, indirect	MONDO_0045024	targetDisease
colorectal cancer	SMAD3	targetDisease	targetDisease	targetDisease	3	5.74070208244405	SMAD family member 3	colorectal cancer	SMAD3	0.592719539858202	11	0.627838	23	FALSE	direct, indirect	MONDO_0045024	targetDisease
breast cancer	CYP19A1	targetDisease	targetDisease	targetDisease	20	6.42503689797756	cytochrome P450 family 19 subfamily A member 1	breast cancer	CYP19A1	0.724066419194484	23	0.630511	1879	FALSE	direct, indirect	cancer or benign tumor	targetDisease
breast cancer	ESR2	targetDisease	targetDisease	targetDisease	37	6.95467606204118	estrogen receptor 2	breast cancer	ESR2	0.700095935964652	13	0.630272	842	FALSE	direct, indirect	cancer or benign tumor	targetDisease
breast cancer	TP53	targetDisease	targetDisease	targetDisease	13	5.68463744721072	tumor protein p53	breast cancer	TP53	0.86455614697724	23	0.790388	4009.5	FALSE	direct, indirect	cancer or benign tumor	targetDisease
breast cancer	EGFR	targetDisease	targetDisease	targetDisease	15	5.77876127729532	epidermal growth factor receptor	breast cancer	EGFR	0.796971164671778	12	0.710029	3034	FALSE	direct, indirect	cancer or benign tumor	targetDisease
breast cancer	AR	targetDisease	targetDisease	targetDisease	7	5.84394601594261	androgen receptor	breast cancer	AR	0.724519773355019	12	0.653014	1089.5	FALSE	direct, indirect	cancer or benign tumor	targetDisease
adrenocortical carcinoma, hereditary	TP53	targetDisease	targetDisease	targetDisease	13	5.68463744721072	tumor protein p53	adrenocortical carcinoma, hereditary	TP53	0.683824725523074	23	0.655892	256.5	FALSE	direct, indirect	cancer or benign tumor	targetDisease
oculocutaneous albinism type 1A	TYR	targetDisease	targetDisease	targetDisease	36	6.02838913815954	tyrosinase	oculocutaneous albinism type 1A	TYR	0.840153427755295	20	0.84311	473.5	FALSE	direct, indirect	nutritional or metabolic disease	targetDisease
ovarian cancer	TP53	targetDisease	targetDisease	targetDisease	13	5.68463744721072	tumor protein p53	ovarian cancer	TP53	0.795872969793424	23	0.74955	1093	FALSE	direct, indirect	cancer or benign tumor	targetDisease
ovarian cancer	EGFR	targetDisease	targetDisease	targetDisease	15	5.77876127729532	epidermal growth factor receptor	ovarian cancer	EGFR	0.659488721533602	12	0.629708	216.5	FALSE	direct, indirect	cancer or benign tumor	targetDisease
isolated hyperchlorhidrosis	CA12	targetDisease	targetDisease	targetDisease	17	5.912133601069	carbonic anhydrase 12	isolated hyperchlorhidrosis	CA12	0.604045462171725	50	0.65257	18	FALSE	direct, indirect	integumentary system disease	targetDisease
selective pituitary resistance to thyroid hormone	THRB	targetDisease	targetDisease	targetDisease	3	7.46957702218363	thyroid hormone receptor beta	selective pituitary resistance to thyroid hormone	THRB	0.701996229763853	11	0.747193	48	FALSE	direct, indirect	endocrine system disease	targetDisease
prostate cancer	NR3C1	targetDisease	targetDisease	targetDisease	7	5.87360507221168	nuclear receptor subfamily 3 group C member 1	prostate cancer	NR3C1	0.676699475689625	12	0.630758	377.5	FALSE	direct, indirect	cancer or benign tumor	targetDisease
glycogen storage disease II	GAA	targetDisease	targetDisease	targetDisease	13	5.54466522256768	alpha glucosidase	glycogen storage disease II	GAA	0.925940056903013	24	0.876569	3719	FALSE	direct, indirect	musculoskeletal or connective tissue disease	targetDisease
prostate cancer	TP53	targetDisease	targetDisease	targetDisease	13	5.68463744721072	tumor protein p53	prostate cancer	TP53	0.671246903275913	23	0.642698	233	FALSE	direct, indirect	cancer or benign tumor	targetDisease
prostate cancer	AR	targetDisease	targetDisease	targetDisease	7	5.84394601594261	androgen receptor	prostate cancer	AR	0.864072652108449	12	0.838918	1178.5	FALSE	direct, indirect	cancer or benign tumor	targetDisease
glycogen storage disease due to glycogen branching enzyme deficiency	THRB	targetDisease	targetDisease	targetDisease	3	7.46957702218363	thyroid hormone receptor beta	glycogen storage disease due to glycogen branching enzyme deficiency	THRB	0.717616527329874	11	0.690857	336	FALSE	direct, indirect	musculoskeletal or connective tissue disease	targetDisease
Bloom syndrome	BLM	targetDisease	targetDisease	targetDisease	3	6.75492193812495	BLM RecQ like helicase	Bloom syndrome	BLM	0.916798585016628	14	0.851284	5127	FALSE	direct, indirect	cancer or benign tumor	targetDisease
familial renal glucosuria	SLC5A2	targetDisease	targetDisease	targetDisease	24	6.91273267548731	solute carrier family 5 member 2	familial renal glucosuria	SLC5A2	0.693767851730652	4	0.688111	160.5	FALSE	direct, indirect	nutritional or metabolic disease	targetDisease
systemic lupus erythematosus	NR3C1	targetDisease	targetDisease	targetDisease	7	5.87360507221168	nuclear receptor subfamily 3 group C member 1	systemic lupus erythematosus	NR3C1	0.615786508192788	12	0.601531	99.5	FALSE	direct, indirect	musculoskeletal or connective tissue disease	targetDisease
lung cancer	EGFR	targetDisease	targetDisease	targetDisease	15	5.77876127729532	epidermal growth factor receptor	lung cancer	EGFR	0.945402528800693	12	0.847667	14714.5	FALSE	direct, indirect	cancer or benign tumor	targetDisease
melorheostosis	MAP2K1	targetDisease	targetDisease	targetDisease	5	6.79951629840179	mitogen-activated protein kinase kinase 1	melorheostosis	MAP2K1	0.633343456071963	7	0.667139	34.5	FALSE	direct, indirect	musculoskeletal or connective tissue disease	targetDisease
lung cancer	MAP2K1	targetDisease	targetDisease	targetDisease	5	6.79951629840179	mitogen-activated protein kinase kinase 1	lung cancer	MAP2K1	0.626338586084961	7	0.60068	145.5	FALSE	direct, indirect	cancer or benign tumor	targetDisease
myeloperoxidase deficiency	MPO	targetDisease	targetDisease	targetDisease	10	5.85117673075272	myeloperoxidase	myeloperoxidase deficiency	MPO	0.723904708717072	6	0.76907	58.5	FALSE	direct, indirect	immune system disease	targetDisease
juvenile myoclonic epilepsy	GABRA1	targetDisease	targetDisease	targetDisease	6	6.00711694544987	gamma-aminobutyric acid type A receptor subunit alpha1	juvenile myoclonic epilepsy	GABRA1	0.766552267738839	7	0.727602	702	FALSE	direct, indirect	nervous system disease	targetDisease
Rotor syndrome	SLCO1B3	targetDisease	targetDisease	targetDisease	4	7.40874395173562	solute carrier organic anion transporter family member 1B3	Rotor syndrome	SLCO1B3	0.67307234875128	115	0.645	234	FALSE	direct, indirect	nutritional or metabolic disease	targetDisease
Dubin-Johnson syndrome	ABCC2	targetDisease	targetDisease	targetDisease	3	7.13819211112481	ATP binding cassette subfamily C member 2	Dubin-Johnson syndrome	ABCC2	0.810716068162239	9	0.806909	432	FALSE	direct, indirect	nutritional or metabolic disease	targetDisease
transient familial neonatal hyperbilirubinemia	UGT1A1	targetDisease	targetDisease	targetDisease	10	5.77447951691302	UDP glucuronosyltransferase family 1 member A1	transient familial neonatal hyperbilirubinemia	UGT1A1	0.677825552670143	4	0.690237	88.5	FALSE	direct, indirect	nutritional or metabolic disease	targetDisease
autosomal recessive osteopetrosis 3	CA2	targetDisease	targetDisease	targetDisease	42	5.42137034817934	carbonic anhydrase 2	autosomal recessive osteopetrosis 3	CA2	0.652163440974117	41	0.721063	16.5	FALSE	direct, indirect	musculoskeletal or connective tissue disease	targetDisease
generalized resistance to thyroid hormone	THRB	targetDisease	targetDisease	targetDisease	3	7.46957702218363	thyroid hormone receptor beta	generalized resistance to thyroid hormone	THRB	0.667995884319576	11	0.702806	46	FALSE	direct, indirect	endocrine system disease	targetDisease
Crigler-Najjar syndrome	UGT1A1	targetDisease	targetDisease	targetDisease	10	5.77447951691302	UDP glucuronosyltransferase family 1 member A1	Crigler-Najjar syndrome	UGT1A1	0.769852080625447	4	0.797071	138.5	FALSE	direct, indirect	nutritional or metabolic disease	targetDisease
progressive supranuclear palsy-parkinsonism syndrome	MAPT	targetDisease	targetDisease	targetDisease	11	5.44196105311371	microtubule associated protein tau	progressive supranuclear palsy-parkinsonism syndrome	MAPT	0.612406736271958	44	0.650526	25.5	FALSE	direct, indirect	disorder of visual system	targetDisease
renal tubular dysgenesis of genetic origin	ACE	targetDisease	targetDisease	targetDisease	4	6.23110921838436	angiotensin I converting enzyme	renal tubular dysgenesis of genetic origin	ACE	0.651254154574223	4	0.64212	120	FALSE	direct, indirect	urinary system disease	targetDisease
partial androgen insensitivity syndrome	AR	targetDisease	targetDisease	targetDisease	7	5.84394601594261	androgen receptor	partial androgen insensitivity syndrome	AR	0.800350116516217	12	0.816918	237	FALSE	direct, indirect	reproductive system or breast disease	targetDisease
Peters anomaly	CYP1B1	targetDisease	targetDisease	targetDisease	26	6.56577585279019	cytochrome P450 family 1 subfamily B member 1	Peters anomaly	CYP1B1	0.668490739718416	31	0.645174	199.5	FALSE	direct, indirect	disorder of visual system	targetDisease
PPARG-related familial partial lipodystrophy	PPARG	targetDisease	targetDisease	targetDisease	9	5.38687947351457	peroxisome proliferator activated receptor gamma	PPARG-related familial partial lipodystrophy	PPARG	0.746483093332416	16	0.768247	129	FALSE	direct, indirect	nutritional or metabolic disease	targetDisease
Kennedy disease	AR	targetDisease	targetDisease	targetDisease	7	5.84394601594261	androgen receptor	Kennedy disease	AR	0.804675552013735	12	0.783496	631.5	FALSE	direct, indirect	musculoskeletal or connective tissue disease	targetDisease
childhood absence epilepsy	GABRB3	targetDisease	targetDisease	targetDisease	4	5.89627746912682	gamma-aminobutyric acid type A receptor subunit beta3	childhood absence epilepsy	GABRB3	0.729523046908471	5	0.685901	568.5	FALSE	direct, indirect	nervous system disease	targetDisease
semantic dementia	MAPT	targetDisease	targetDisease	targetDisease	11	5.44196105311371	microtubule associated protein tau	semantic dementia	MAPT	0.766847159808551	44	0.759947	316.5	FALSE	direct, indirect	psychiatric disorder	targetDisease
cerebral amyloid angiopathy, APP-related	APP	targetDisease	targetDisease	targetDisease	181	5.39996886588983	amyloid beta precursor protein	cerebral amyloid angiopathy, APP-related	APP	0.70884623765661	30	0.757301	47	FALSE	direct, indirect	psychiatric disorder	targetDisease
2q37 microdeletion syndrome	HDAC4	targetDisease	targetDisease	targetDisease	4	6.39339642426359	histone deacetylase 4	2q37 microdeletion syndrome	HDAC4	0.655299146282405	12	0.676127	58.5	FALSE	direct, indirect	musculoskeletal or connective tissue disease	targetDisease
xanthinuria type I	XDH	targetDisease	targetDisease	targetDisease	24	5.65653951472317	xanthine dehydrogenase	xanthinuria type I	XDH	0.773359385640858	24	0.75644	430.5	FALSE	direct, indirect	nutritional or metabolic disease	targetDisease
gastrointestinal stromal tumor	FLT3	targetDisease	targetDisease	targetDisease	6	5.93515078185081	fms related receptor tyrosine kinase 3	gastrointestinal stromal tumor	FLT3	0.644191232359614	8	0.639614	100.5	FALSE	direct, indirect	cancer or benign tumor	targetDisease
Crigler-Najjar syndrome type 2	UGT1A1	targetDisease	targetDisease	targetDisease	10	5.77447951691302	UDP glucuronosyltransferase family 1 member A1	Crigler-Najjar syndrome type 2	UGT1A1	0.776814139880791	4	0.826413	84	FALSE	direct, indirect	nutritional or metabolic disease	targetDisease
hereditary thrombocytopenia and hematologic cancer predisposition syndrome	RUNX1	targetDisease	targetDisease	targetDisease	3	5.82881755695259	RUNX family transcription factor 1	hereditary thrombocytopenia and hematologic cancer predisposition syndrome	RUNX1	0.839698531866946	10	0.771818	2753	FALSE	direct, indirect	cancer or benign tumor	targetDisease
oculocutaneous albinism type 1B	TYR	targetDisease	targetDisease	targetDisease	36	6.02838913815954	tyrosinase	oculocutaneous albinism type 1B	TYR	0.798083685706816	20	0.794832	381	FALSE	direct, indirect	nutritional or metabolic disease	targetDisease
Brunner syndrome	MAOA	targetDisease	targetDisease	targetDisease	39	6.06594029973574	monoamine oxidase A	Brunner syndrome	MAOA	0.757373938622344	24	0.7714	172.5	FALSE	direct, indirect	nutritional or metabolic disease	targetDisease
hyperammonemic encephalopathy due to carbonic anhydrase VA deficiency	CA5A	targetDisease	targetDisease	targetDisease	12	5.92784504539242	carbonic anhydrase 5A	hyperammonemic encephalopathy due to carbonic anhydrase VA deficiency	CA5A	0.749889586077678	23	0.755149	201	FALSE	direct, indirect	nutritional or metabolic disease	targetDisease
Spondyloenchondrodysplasia with immune dysregulation	ACP5	targetDisease	targetDisease	targetDisease	4	7.71431167788819	acid phosphatase 5, tartrate resistant	Spondyloenchondrodysplasia with immune dysregulation	ACP5	0.813724522816696	4	0.808949	454.5	FALSE	direct, indirect	musculoskeletal or connective tissue disease	targetDisease
supranuclear palsy, progressive, 1	MAPT	targetDisease	targetDisease	targetDisease	11	5.44196105311371	microtubule associated protein tau	supranuclear palsy, progressive, 1	MAPT	0.615093127229986	44	0.682789	12	FALSE	direct, indirect	disorder of visual system	targetDisease
endometrial cancer	TP53	targetDisease	targetDisease	targetDisease	13	5.68463744721072	tumor protein p53	endometrial cancer	TP53	0.718607520862233	23	0.692319	335	FALSE	direct, indirect	cancer or benign tumor	targetDisease
aromatase deficiency	CYP19A1	targetDisease	targetDisease	targetDisease	20	6.42503689797756	cytochrome P450 family 19 subfamily A member 1	aromatase deficiency	CYP19A1	0.765400148306441	23	0.767353	250.5	FALSE	direct, indirect	reproductive system or breast disease	targetDisease
glucocorticoid resistance	NR3C1	targetDisease	targetDisease	targetDisease	7	5.87360507221168	nuclear receptor subfamily 3 group C member 1	glucocorticoid resistance	NR3C1	0.788734912444952	12	0.791744	300	FALSE	direct, indirect	reproductive system or breast disease	targetDisease
aneurysm-osteoarthritis syndrome	SMAD3	targetDisease	targetDisease	targetDisease	3	5.74070208244405	SMAD family member 3	aneurysm-osteoarthritis syndrome	SMAD3	0.786893691297705	11	0.800767	225	FALSE	direct, indirect	musculoskeletal or connective tissue disease	targetDisease
familial pancreatic carcinoma	TP53	targetDisease	targetDisease	targetDisease	13	5.68463744721072	tumor protein p53	familial pancreatic carcinoma	TP53	0.633176141639695	23	0.629748	88.5	FALSE	direct, indirect	cancer or benign tumor	targetDisease
cardiofaciocutaneous syndrome	MAP2K1	targetDisease	targetDisease	targetDisease	5	6.79951629840179	mitogen-activated protein kinase kinase 1	cardiofaciocutaneous syndrome	MAP2K1	0.817783015658489	7	0.840283	238.5	FALSE	direct, indirect	musculoskeletal or connective tissue disease	targetDisease
common variable immunodeficiency	NFKB1	targetDisease	targetDisease	targetDisease	15	5.63965097835284	nuclear factor kappa B subunit 1	common variable immunodeficiency	NFKB1	0.760557422725087	20	0.759845	256.5	FALSE	direct, indirect	cancer or benign tumor	targetDisease
primary adrenal insufficiency	NR3C1	targetDisease	targetDisease	targetDisease	7	5.87360507221168	nuclear receptor subfamily 3 group C member 1	primary adrenal insufficiency	NR3C1	0.609806653210954	12	0.60466	75	FALSE	direct, indirect	endocrine system disease	targetDisease
DYRK1A-related intellectual disability syndrome	DYRK1A	targetDisease	targetDisease	targetDisease	43	6.81712146328367	dual specificity tyrosine phosphorylation regulated kinase 1A	DYRK1A-related intellectual disability syndrome	DYRK1A	0.783080566725514	11	0.741059	877	FALSE	direct, indirect	psychiatric disorder	targetDisease
Okur-Chung neurodevelopmental syndrome	CSNK2A1	targetDisease	targetDisease	targetDisease	25	6.09311298997431	casein kinase 2 alpha 1	Okur-Chung neurodevelopmental syndrome	CSNK2A1	0.727793842879811	12	0.75793	88.5	FALSE	direct, indirect	nervous system disease	targetDisease
developmental and epileptic encephalopathy, 43	GABRB3	targetDisease	targetDisease	targetDisease	4	5.89627746912682	gamma-aminobutyric acid type A receptor subunit beta3	developmental and epileptic encephalopathy, 43	GABRB3	0.737571994298611	5	0.771857	87	FALSE	direct, indirect	OTAR_0000018	targetDisease
developmental and epileptic encephalopathy, 45	GABRB1	targetDisease	targetDisease	targetDisease	5	6.07716648536012	gamma-aminobutyric acid type A receptor subunit beta1	developmental and epileptic encephalopathy, 45	GABRB1	0.618194125160338	6	0.656154	27	FALSE	direct, indirect	OTAR_0000018	targetDisease
early-onset autosomal dominant Alzheimer disease	APP	targetDisease	targetDisease	targetDisease	181	5.39996886588983	amyloid beta precursor protein	early-onset autosomal dominant Alzheimer disease	APP	0.674223667393887	30	0.672742	121.5	FALSE	direct, indirect	psychiatric disorder	targetDisease
hereditary neoplastic syndrome	TP53	targetDisease	targetDisease	targetDisease	13	5.68463744721072	tumor protein p53	hereditary neoplastic syndrome	TP53	0.856737456212205	23	0.771365	4945.5	FALSE	direct, indirect	cancer or benign tumor	targetDisease
hereditary neoplastic syndrome	RUNX1	targetDisease	targetDisease	targetDisease	3	5.82881755695259	RUNX family transcription factor 1	hereditary neoplastic syndrome	RUNX1	0.734996282152409	10	0.657584	1384.5	FALSE	direct, indirect	cancer or benign tumor	targetDisease
Cornelia de Lange syndrome	HDAC8	targetDisease	targetDisease	targetDisease	3	6.49288845689925	histone deacetylase 8	Cornelia de Lange syndrome	HDAC8	0.780359240712883	12	0.77243	366	FALSE	direct, indirect	musculoskeletal or connective tissue disease	targetDisease
autosomal dominant non-syndromic intellectual disability	CAMK2A	targetDisease	targetDisease	targetDisease	3	6.94591764017213	calcium/calmodulin dependent protein kinase II alpha	autosomal dominant non-syndromic intellectual disability	CAMK2A	0.599618967299721	4	0.640681	21	FALSE	direct, indirect	psychiatric disorder	targetDisease
hereditary breast carcinoma	TP53	targetDisease	targetDisease	targetDisease	13	5.68463744721072	tumor protein p53	hereditary breast carcinoma	TP53	0.699112091885092	23	0.688926	188.5	FALSE	direct, indirect	cancer or benign tumor	targetDisease
renal tubular dysgenesis	ACE	targetDisease	targetDisease	targetDisease	4	6.23110921838436	angiotensin I converting enzyme	renal tubular dysgenesis	ACE	0.750183704947264	4	0.732773	355	FALSE	direct, indirect	urinary system disease	targetDisease
Lennox-Gastaut syndrome	GABRG2	targetDisease	targetDisease	targetDisease	5	5.83630424524593	gamma-aminobutyric acid type A receptor subunit gamma2	Lennox-Gastaut syndrome	GABRG2	0.594861883332202	6	0.645799	15.5	FALSE	direct, indirect	nutritional or metabolic disease	targetDisease
Lennox-Gastaut syndrome	GABRB3	targetDisease	targetDisease	targetDisease	4	5.89627746912682	gamma-aminobutyric acid type A receptor subunit beta3	Lennox-Gastaut syndrome	GABRB3	0.760682925290361	5	0.788264	126.5	FALSE	direct, indirect	nutritional or metabolic disease	targetDisease
frontotemporal dementia	MAPT	targetDisease	targetDisease	targetDisease	11	5.44196105311371	microtubule associated protein tau	frontotemporal dementia	MAPT	0.795718485600335	44	0.744501	1233	FALSE	direct, indirect	psychiatric disorder	targetDisease
ocular albinism	TYR	targetDisease	targetDisease	targetDisease	36	6.02838913815954	tyrosinase	ocular albinism	TYR	0.740668276912604	20	0.728054	289.5	FALSE	direct, indirect	nutritional or metabolic disease	targetDisease
hereditary amyloidosis	TTR	targetDisease	targetDisease	targetDisease	14	5.63545161355305	transthyretin	hereditary amyloidosis	TTR	0.814415513928733	9	0.772647	1149.5	FALSE	direct, indirect	nutritional or metabolic disease	targetDisease
hereditary xanthinuria	XDH	targetDisease	targetDisease	targetDisease	24	5.65653951472317	xanthine dehydrogenase	hereditary xanthinuria	XDH	0.754750258530125	24	0.699238	955.5	FALSE	direct, indirect	nutritional or metabolic disease	targetDisease
multicentric osteolysis-nodulosis-arthropathy spectrum	MMP2	targetDisease	targetDisease	targetDisease	5	6.05842571767478	matrix metallopeptidase 2	multicentric osteolysis-nodulosis-arthropathy spectrum	MMP2	0.654820870858884	5	0.633169	169.5	FALSE	direct, indirect	musculoskeletal or connective tissue disease	targetDisease
oculocutaneous albinism type 1	TYR	targetDisease	targetDisease	targetDisease	36	6.02838913815954	tyrosinase	oculocutaneous albinism type 1	TYR	0.807191111613893	20	0.814225	319.5	FALSE	direct, indirect	nutritional or metabolic disease	targetDisease
Loeys-Dietz syndrome	SMAD3	targetDisease	targetDisease	targetDisease	3	5.74070208244405	SMAD family member 3	Loeys-Dietz syndrome	SMAD3	0.779668887983801	11	0.761896	465	FALSE	direct, indirect	musculoskeletal or connective tissue disease	targetDisease
Li-Fraumeni syndrome	TP53	targetDisease	targetDisease	targetDisease	13	5.68463744721072	tumor protein p53	Li-Fraumeni syndrome	TP53	0.933055528362921	23	0.867292	5955	FALSE	direct, indirect	cancer or benign tumor	targetDisease
oculocutaneous albinism	TYR	targetDisease	targetDisease	targetDisease	36	6.02838913815954	tyrosinase	oculocutaneous albinism	TYR	0.851743229627725	20	0.823024	1155	FALSE	direct, indirect	nutritional or metabolic disease	targetDisease
congenital adrenal hyperplasia	NR3C1	targetDisease	targetDisease	targetDisease	7	5.87360507221168	nuclear receptor subfamily 3 group C member 1	congenital adrenal hyperplasia	NR3C1	0.610308758096386	12	0.602042	81.5	FALSE	direct, indirect	nutritional or metabolic disease	targetDisease
Noonan syndrome	MAPK1	targetDisease	targetDisease	targetDisease	12	5.78430586220706	mitogen-activated protein kinase 1	Noonan syndrome	MAPK1	0.625547185209525	22	0.67067	24	FALSE	direct, indirect	musculoskeletal or connective tissue disease	targetDisease
Noonan syndrome	MAP2K1	targetDisease	targetDisease	targetDisease	5	6.79951629840179	mitogen-activated protein kinase kinase 1	Noonan syndrome	MAP2K1	0.638557042612927	7	0.655525	55.5	FALSE	direct, indirect	musculoskeletal or connective tissue disease	targetDisease
carcinoma of liver and intrahepatic biliary tract	TP53	targetDisease	targetDisease	targetDisease	13	5.68463744721072	tumor protein p53	carcinoma of liver and intrahepatic biliary tract	TP53	0.742191889896484	23	0.644064	2471	FALSE	direct, indirect	cancer or benign tumor	targetDisease
androgen insensitivity syndrome	AR	targetDisease	targetDisease	targetDisease	7	5.84394601594261	androgen receptor	androgen insensitivity syndrome	AR	0.886320347189248	12	0.860484	1459	FALSE	direct, indirect	reproductive system or breast disease	targetDisease
hypopigmentation of the skin	TYR	targetDisease	targetDisease	targetDisease	36	6.02838913815954	tyrosinase	hypopigmentation of the skin	TYR	0.795838120952493	20	0.741411	1337	FALSE	direct, indirect	integumentary system disease	targetDisease
progressive supranuclear palsy	MAPT	targetDisease	targetDisease	targetDisease	11	5.44196105311371	microtubule associated protein tau	progressive supranuclear palsy	MAPT	0.691068607731903	44	0.724925	58	FALSE	direct, indirect	disorder of visual system	targetDisease
sarcoidosis	NR3C1	targetDisease	targetDisease	targetDisease	7	5.87360507221168	nuclear receptor subfamily 3 group C member 1	sarcoidosis	NR3C1	0.628578715855051	12	0.61327	114.5	FALSE	direct, indirect	musculoskeletal or connective tissue disease	targetDisease
ATTRV122I amyloidosis	TTR	targetDisease	targetDisease	targetDisease	14	5.63545161355305	transthyretin	ATTRV122I amyloidosis	TTR	0.752391938584931	9	0.721833	502.5	FALSE	direct, indirect	musculoskeletal or connective tissue disease	targetDisease
anterior segment dysgenesis	CYP1B1	targetDisease	targetDisease	targetDisease	26	6.56577585279019	cytochrome P450 family 1 subfamily B member 1	anterior segment dysgenesis	CYP1B1	0.613846574295006	31	0.609348	76.5	FALSE	direct, indirect	disorder of visual system	targetDisease
familial thoracic aortic aneurysm and aortic dissection	SMAD3	targetDisease	targetDisease	targetDisease	3	5.74070208244405	SMAD family member 3	familial thoracic aortic aneurysm and aortic dissection	SMAD3	0.763716708663221	11	0.708293	1032	FALSE	direct, indirect	cardiovascular disease	targetDisease
congenital glaucoma	CYP1B1	targetDisease	targetDisease	targetDisease	26	6.56577585279019	cytochrome P450 family 1 subfamily B member 1	congenital glaucoma	CYP1B1	0.771498817674704	31	0.748524	492.5	FALSE	direct, indirect	disorder of visual system	targetDisease
Noonan syndrome and Noonan-related syndrome	MAP2K1	targetDisease	targetDisease	targetDisease	5	6.79951629840179	mitogen-activated protein kinase kinase 1	Noonan syndrome and Noonan-related syndrome	MAP2K1	0.711889511466134	7	0.717271	143	FALSE	direct, indirect	musculoskeletal or connective tissue disease	targetDisease
Crigler-Najjar syndrome type 1	UGT1A1	targetDisease	targetDisease	targetDisease	10	5.77447951691302	UDP glucuronosyltransferase family 1 member A1	Crigler-Najjar syndrome type 1	UGT1A1	0.783721475005639	4	0.833698	88.5	FALSE	direct, indirect	nutritional or metabolic disease	targetDisease
malignant endocrine neoplasm	TP53	targetDisease	targetDisease	targetDisease	13	5.68463744721072	tumor protein p53	malignant endocrine neoplasm	TP53	0.8172690277376	23	0.728261	3821	FALSE	direct, indirect	cancer or benign tumor	targetDisease
lung neoplasm	EGFR	targetDisease	targetDisease	targetDisease	15	5.77876127729532	epidermal growth factor receptor	lung neoplasm	EGFR	0.892147491142735	12	0.778809	13558.5	FALSE	direct, indirect	cancer or benign tumor	targetDisease
low grade glioma	TP53	targetDisease	targetDisease	targetDisease	13	5.68463744721072	tumor protein p53	low grade glioma	TP53	0.683172012928489	23	0.652732	271.5	FALSE	direct, indirect	cancer or benign tumor	targetDisease
neoplasm of thorax	EGFR	targetDisease	targetDisease	targetDisease	15	5.77876127729532	epidermal growth factor receptor	neoplasm of thorax	EGFR	0.767614592533416	12	0.604233	15689.5	FALSE	indirect	cancer or benign tumor	targetDisease
proteostasis deficiencies	TTR	targetDisease	targetDisease	targetDisease	14	5.63545161355305	transthyretin	proteostasis deficiencies	TTR	0.713253652376	9	0.606673	2362	FALSE	direct, indirect	nutritional or metabolic disease	targetDisease
lip and oral cavity carcinoma	TP53	targetDisease	targetDisease	targetDisease	13	5.68463744721072	tumor protein p53	lip and oral cavity carcinoma	TP53	0.706550459538969	23	0.652917	595.5	FALSE	direct, indirect	cancer or benign tumor	targetDisease
neoplastic disease or syndrome	MET	targetDisease	targetDisease	targetDisease	10	5.50846473657593	MET proto-oncogene, receptor tyrosine kinase	neoplastic disease or syndrome	MET	0.753209007224075	7	0.615757	7247	FALSE	indirect	cancer or benign tumor	targetDisease
neoplastic disease or syndrome	TP53	targetDisease	targetDisease	targetDisease	13	5.68463744721072	tumor protein p53	neoplastic disease or syndrome	TP53	0.833322374941128	23	0.6312	73476.5	FALSE	direct, indirect	cancer or benign tumor	targetDisease
glandular cell neoplasm	TP53	targetDisease	targetDisease	targetDisease	13	5.68463744721072	tumor protein p53	glandular cell neoplasm	TP53	0.739124326976309	23	0.600736	6550.5	FALSE	indirect	cancer or benign tumor	targetDisease
neoplastic disease or syndrome	EGFR	targetDisease	targetDisease	targetDisease	15	5.77876127729532	epidermal growth factor receptor	neoplastic disease or syndrome	EGFR	0.816251509058325	12	0.621683	52369	FALSE	direct, indirect	cancer or benign tumor	targetDisease
bilirubin metabolism disease	UGT1A1	targetDisease	targetDisease	targetDisease	10	5.77447951691302	UDP glucuronosyltransferase family 1 member A1	bilirubin metabolism disease	UGT1A1	0.773881793563719	4	0.793649	173	FALSE	direct, indirect	nutritional or metabolic disease	targetDisease
liver and intrahepatic bile duct neoplasm	TP53	targetDisease	targetDisease	targetDisease	13	5.68463744721072	tumor protein p53	liver and intrahepatic bile duct neoplasm	TP53	0.725779311234966	23	0.617415	2758	FALSE	direct, indirect	cancer or benign tumor	targetDisease
amino acid metabolism disease	TYR	targetDisease	targetDisease	targetDisease	36	6.02838913815954	tyrosinase	amino acid metabolism disease	TYR	0.767757069144246	20	0.76496	288	FALSE	direct, indirect	nutritional or metabolic disease	targetDisease
Poirier-Bienvenu neurodevelopmental syndrome	CSNK2B	targetDisease	targetDisease	targetDisease	17	6.21090363639098	casein kinase 2 beta	Poirier-Bienvenu neurodevelopmental syndrome	CSNK2B	0.730497501402855	12	0.755366	103.5	FALSE	direct, indirect	nervous system disease	targetDisease
autosomal recessive ocular albinism	TYR	targetDisease	targetDisease	targetDisease	36	6.02838913815954	tyrosinase	autosomal recessive ocular albinism	TYR	0.647519701803776	20	0.605859	262	FALSE	direct, indirect	nutritional or metabolic disease	targetDisease
adrenal cortex neoplasm	TP53	targetDisease	targetDisease	targetDisease	13	5.68463744721072	tumor protein p53	adrenal cortex neoplasm	TP53	0.663405342476356	23	0.617356	336.5	FALSE	direct, indirect	cancer or benign tumor	targetDisease
cancer or benign tumor	MET	targetDisease	targetDisease	targetDisease	10	5.50846473657593	MET proto-oncogene, receptor tyrosine kinase	cancer or benign tumor	MET	0.753256162220895	7	0.615763	7257.5	TRUE	indirect	cancer or benign tumor	targetDisease
porphyrin metabolism disease	UGT1A1	targetDisease	targetDisease	targetDisease	10	5.77447951691302	UDP glucuronosyltransferase family 1 member A1	porphyrin metabolism disease	UGT1A1	0.78227826120367	4	0.802997	182	FALSE	direct, indirect	nutritional or metabolic disease	targetDisease
cancer or benign tumor	TP53	targetDisease	targetDisease	targetDisease	13	5.68463744721072	tumor protein p53	cancer or benign tumor	TP53	0.832628672249163	23	0.630157	73664	TRUE	indirect	cancer or benign tumor	targetDisease
cancer or benign tumor	EGFR	targetDisease	targetDisease	targetDisease	15	5.77876127729532	epidermal growth factor receptor	cancer or benign tumor	EGFR	0.815950244368805	12	0.621191	52478.5	TRUE	indirect	cancer or benign tumor	targetDisease
complex neurodevelopmental disorder	DYRK1A	targetDisease	targetDisease	targetDisease	43	6.81712146328367	dual specificity tyrosine phosphorylation regulated kinase 1A	complex neurodevelopmental disorder	DYRK1A	0.67029964919015	11	0.648537	195	FALSE	direct, indirect	nervous system disease	targetDisease
developmental and epileptic encephalopathy	GABRG2	targetDisease	targetDisease	targetDisease	5	5.83630424524593	gamma-aminobutyric acid type A receptor subunit gamma2	developmental and epileptic encephalopathy	GABRG2	0.668046289453265	6	0.67632	90	FALSE	direct, indirect	nutritional or metabolic disease	targetDisease
developmental and epileptic encephalopathy	GABRB2	targetDisease	targetDisease	targetDisease	5	5.83630424524593	gamma-aminobutyric acid type A receptor subunit beta2	developmental and epileptic encephalopathy	GABRB2	0.683420945670119	6	0.708564	67.5	FALSE	direct, indirect	nutritional or metabolic disease	targetDisease
developmental and epileptic encephalopathy	GABRA2	targetDisease	targetDisease	targetDisease	4	5.89627746912682	gamma-aminobutyric acid type A receptor subunit alpha2	developmental and epileptic encephalopathy	GABRA2	0.600805141660256	5	0.624793	33	FALSE	direct, indirect	nutritional or metabolic disease	targetDisease
developmental and epileptic encephalopathy	GABRB1	targetDisease	targetDisease	targetDisease	5	6.07716648536012	gamma-aminobutyric acid type A receptor subunit beta1	developmental and epileptic encephalopathy	GABRB1	0.61221693738757	6	0.642689	31	FALSE	direct, indirect	nutritional or metabolic disease	targetDisease
developmental and epileptic encephalopathy	GABRA5	targetDisease	targetDisease	targetDisease	4	5.89627746912682	gamma-aminobutyric acid type A receptor subunit alpha5	developmental and epileptic encephalopathy	GABRA5	0.5909891393468	5	0.620022	26.5	FALSE	direct, indirect	nutritional or metabolic disease	targetDisease
hereditary thrombocytopenia and hematological cancer predisposition syndrome associated with RUNX1	RUNX1	targetDisease	targetDisease	targetDisease	3	5.82881755695259	RUNX family transcription factor 1	hereditary thrombocytopenia and hematological cancer predisposition syndrome associated with RUNX1	RUNX1	0.850357283200117	10	0.804482	1749	FALSE	direct, indirect	cancer or benign tumor	targetDisease
COVID-19	NR3C1	targetDisease	targetDisease	targetDisease	7	5.87360507221168	nuclear receptor subfamily 3 group C member 1	COVID-19	NR3C1	0.638747656935505	12	0.609327	178.5	FALSE	direct, indirect	infectious disease or post-infectious disorder	targetDisease
malignant glioma	TP53	targetDisease	targetDisease	targetDisease	13	5.68463744721072	tumor protein p53	malignant glioma	TP53	0.783896169936563	23	0.710054	1951	FALSE	direct, indirect	cancer or benign tumor	targetDisease
developmental and epileptic encephalopathy	GABRB3	targetDisease	targetDisease	targetDisease	4	5.89627746912682	gamma-aminobutyric acid type A receptor subunit beta3	developmental and epileptic encephalopathy	GABRB3	0.756266356886849	5	0.775217	151	FALSE	direct, indirect	nutritional or metabolic disease	targetDisease
inflammation	PTGS2	targetDisease	targetDisease	targetDisease	22	5.87933286734799	prostaglandin-endoperoxide synthase 2	inflammation	PTGS2	0.63888097965588	24	0.607541	187.5	FALSE	direct, indirect	phenotype	targetDisease
respiratory or thoracic disease	EGFR	targetDisease	targetDisease	targetDisease	15	5.77876127729532	epidermal growth factor receptor	respiratory or thoracic disease	EGFR	0.764249525750567	12	0.603413	14295.5	TRUE	indirect	respiratory or thoracic disease	targetDisease
inflammation	PTGS1	targetDisease	targetDisease	targetDisease	20	5.91446902610158	prostaglandin-endoperoxide synthase 1	inflammation	PTGS1	0.622540739965779	31	0.603055	120.5	FALSE	direct, indirect	phenotype	targetDisease
inflammation	NR3C1	targetDisease	targetDisease	targetDisease	7	5.87360507221168	nuclear receptor subfamily 3 group C member 1	inflammation	NR3C1	0.659993339958469	12	0.61156	346.5	FALSE	direct, indirect	phenotype	targetDisease
hemorrhage	PTGS2	targetDisease	targetDisease	targetDisease	22	5.87933286734799	prostaglandin-endoperoxide synthase 2	hemorrhage	PTGS2	0.610623671773497	24	0.602469	81.5	FALSE	direct, indirect	phenotype	targetDisease
nutritional or metabolic disease	TTR	targetDisease	targetDisease	targetDisease	14	5.63545161355305	transthyretin	nutritional or metabolic disease	TTR	0.715960648155069	9	0.604937	2702	TRUE	indirect	nutritional or metabolic disease	targetDisease
reproductive system or breast disease	AR	targetDisease	targetDisease	targetDisease	7	5.84394601594261	androgen receptor	reproductive system or breast disease	AR	0.735244486859055	12	0.620282	3533.5	TRUE	indirect	reproductive system or breast disease	targetDisease
nutritional or metabolic disease	GAA	targetDisease	targetDisease	targetDisease	13	5.54466522256768	alpha glucosidase	nutritional or metabolic disease	GAA	0.716659509716453	24	0.604748	2779.5	TRUE	indirect	nutritional or metabolic disease	targetDisease
genetic, familial or congenital disease	TTR	targetDisease	targetDisease	targetDisease	14	5.63545161355305	transthyretin	genetic, familial or congenital disease	TTR	0.702985796837354	9	0.600866	1930.5	TRUE	indirect	genetic, familial or congenital disease	targetDisease
genetic, familial or congenital disease	MAP2K1	targetDisease	targetDisease	targetDisease	5	6.79951629840179	mitogen-activated protein kinase kinase 1	genetic, familial or congenital disease	MAP2K1	0.666616673744319	7	0.603911	524.5	TRUE	indirect	genetic, familial or congenital disease	targetDisease
genetic, familial or congenital disease	AR	targetDisease	targetDisease	targetDisease	7	5.84394601594261	androgen receptor	genetic, familial or congenital disease	AR	0.715747388444332	12	0.607907	2491.5	TRUE	indirect	genetic, familial or congenital disease	targetDisease
Familial prostate cancer	AR	targetDisease	targetDisease	targetDisease	7	5.84394601594261	androgen receptor	Familial prostate cancer	AR	0.594791457736381	12	0.604497	45	FALSE	direct, indirect	cancer or benign tumor	targetDisease
genetic, familial or congenital disease	TP53	targetDisease	targetDisease	targetDisease	13	5.68463744721072	tumor protein p53	genetic, familial or congenital disease	TP53	0.764856918492497	23	0.614101	11184	TRUE	indirect	genetic, familial or congenital disease	targetDisease
Familial advanced sleep-phase syndrome	CSNK1D	targetDisease	targetDisease	targetDisease	4	6.3991586220164	casein kinase 1 delta	Familial advanced sleep-phase syndrome	CSNK1D	0.589342120344479	4	0.621621	24	FALSE	direct, indirect	genetic, familial or congenital disease	targetDisease
Familial transthyretin-related amyloidosis	TTR	targetDisease	targetDisease	targetDisease	14	5.63545161355305	transthyretin	Familial transthyretin-related amyloidosis	TTR	0.871016737204922	9	0.864206	793.5	FALSE	direct, indirect	nutritional or metabolic disease	targetDisease
Osteopetrosis with renal tubular acidosis	CA2	targetDisease	targetDisease	targetDisease	42	5.42137034817934	carbonic anhydrase 2	Osteopetrosis with renal tubular acidosis	CA2	0.724589806972073	41	0.749739	97.5	FALSE	direct, indirect	musculoskeletal or connective tissue disease	targetDisease
Young adult-onset Parkinsonism	SNCA	targetDisease	targetDisease	targetDisease	16	5.76975337374211	synuclein alpha	Young adult-onset Parkinsonism	SNCA	0.686476954374985	17	0.700632	91.5	FALSE	direct, indirect	nutritional or metabolic disease	targetDisease
Aneurysm - osteoarthritis syndrome	SMAD3	targetDisease	targetDisease	targetDisease	3	5.74070208244405	SMAD family member 3	Aneurysm - osteoarthritis syndrome	SMAD3	0.781640085667273	11	0.788641	255	FALSE	direct, indirect	musculoskeletal or connective tissue disease	targetDisease
Rare disease with thoracic aortic aneurysm and aortic dissection	SMAD3	targetDisease	targetDisease	targetDisease	3	5.74070208244405	SMAD family member 3	Rare disease with thoracic aortic aneurysm and aortic dissection	SMAD3	0.777637422331886	11	0.724736	1096	FALSE	direct, indirect	genetic, familial or congenital disease	targetDisease
Torg-Winchester syndrome	MMP2	targetDisease	targetDisease	targetDisease	5	6.05842571767478	matrix metallopeptidase 2	Torg-Winchester syndrome	MMP2	0.74713217329551	5	0.750237	207	FALSE	direct, indirect	musculoskeletal or connective tissue disease	targetDisease
Ocular albinism with congenital sensorineural deafness	TYR	targetDisease	targetDisease	targetDisease	36	6.02838913815954	tyrosinase	Ocular albinism with congenital sensorineural deafness	TYR	0.575959324637601	20	0.614521	18	FALSE	direct, indirect	nutritional or metabolic disease	targetDisease
Monoamine oxidase A deficiency	MAOA	targetDisease	targetDisease	targetDisease	39	6.06594029973574	monoamine oxidase A	Monoamine oxidase A deficiency	MAOA	0.704306605237495	24	0.709741	133.5	FALSE	direct, indirect	psychiatric disorder	targetDisease
Generalized epilepsy with febrile seizures-plus	GABRG2	targetDisease	targetDisease	targetDisease	5	5.83630424524593	gamma-aminobutyric acid type A receptor subunit gamma2	Generalized epilepsy with febrile seizures-plus	GABRG2	0.803442115346087	6	0.782304	624	FALSE	direct, indirect	genetic, familial or congenital disease	targetDisease
Generalized epilepsy with febrile seizures-plus	GABRD	targetDisease	targetDisease	targetDisease	4	5.89627746912682	gamma-aminobutyric acid type A receptor subunit delta	Generalized epilepsy with febrile seizures-plus	GABRD	0.676326236862885	5	0.707774	54	FALSE	direct, indirect	genetic, familial or congenital disease	targetDisease
Classical progressive supranuclear palsy	MAPT	targetDisease	targetDisease	targetDisease	11	5.44196105311371	microtubule associated protein tau	Classical progressive supranuclear palsy	MAPT	0.660866742770665	44	0.68074	63	FALSE	direct, indirect	psychiatric disorder	targetDisease
Glycogen storage disease due to acid maltase deficiency	GAA	targetDisease	targetDisease	targetDisease	13	5.54466522256768	alpha glucosidase	Glycogen storage disease due to acid maltase deficiency	GAA	0.896960296611938	24	0.83342	4097	FALSE	direct, indirect	musculoskeletal or connective tissue disease	targetDisease
Ear-patella-short stature syndrome	GMNN	targetDisease	targetDisease	targetDisease	3	6.12413317588333	geminin DNA replication inhibitor	Ear-patella-short stature syndrome	GMNN	0.629368961110354	61	0.693784	15	FALSE	direct, indirect	musculoskeletal or connective tissue disease	targetDisease
Progressive supranuclear palsy - parkinsonism	MAPT	targetDisease	targetDisease	targetDisease	11	5.44196105311371	microtubule associated protein tau	Progressive supranuclear palsy - parkinsonism	MAPT	0.58117663714919	44	0.613046	22.5	FALSE	direct, indirect	psychiatric disorder	targetDisease
Disorder of carbohydrate metabolism	SLC5A2	targetDisease	targetDisease	targetDisease	24	6.91273267548731	solute carrier family 5 member 2	Disorder of carbohydrate metabolism	SLC5A2	0.699872360895272	4	0.71605	98	FALSE	direct, indirect	nutritional or metabolic disease	targetDisease
Hereditary cerebral hemorrhage with amyloidosis	APP	targetDisease	targetDisease	targetDisease	181	5.39996886588983	amyloid beta precursor protein	Hereditary cerebral hemorrhage with amyloidosis	APP	0.670300305523089	30	0.718941	33	FALSE	direct, indirect	nervous system disease	targetDisease
Renal glucosuria	SLC5A2	targetDisease	targetDisease	targetDisease	24	6.91273267548731	solute carrier family 5 member 2	Renal glucosuria	SLC5A2	0.720640317489588	4	0.712924	214.5	FALSE	direct, indirect	nutritional or metabolic disease	targetDisease
Hereditary late-onset Parkinson disease	SNCA	targetDisease	targetDisease	targetDisease	16	5.76975337374211	synuclein alpha	Hereditary late-onset Parkinson disease	SNCA	0.758171544932241	17	0.792857	103.5	FALSE	direct, indirect	nutritional or metabolic disease	targetDisease
Juvenile glaucoma	CYP1B1	targetDisease	targetDisease	targetDisease	26	6.56577585279019	cytochrome P450 family 1 subfamily B member 1	Juvenile glaucoma	CYP1B1	0.828838866786929	31	0.842256	330	FALSE	direct, indirect	disorder of visual system	targetDisease
Atypical progressive supranuclear palsy	MAPT	targetDisease	targetDisease	targetDisease	11	5.44196105311371	microtubule associated protein tau	Atypical progressive supranuclear palsy	MAPT	0.611633336163589	44	0.643175	30	FALSE	direct, indirect	psychiatric disorder	targetDisease

## Sheet: parentFlavonoidsInFoods
orig_food_part	preparation_type	food_name	food_description	food_group	food_subgroup	food_type	category	molregno	compound_name	compound_description	standard_inchi_key	compound_kingdom	compound_superklass	compound_klass	compound_subklass	standard_content	orig_unit	normcontent	mols_per_kg	DrTClassC	DrTSubClassC	molnames
notSpecified	raw	Cloudberry	Rubus chamaemorus (Greek chamai ""on the ground"", moros ""mulberry"") is a rhizomatous herb native to alpine and arctic tundra and boreal forest, producing amber-colored edible fruit similar to the raspberry or blackberry. English common names include cloudberry, bakeapple (in Atlantic Canada), knotberry and knoutberry (in England), aqpik or low-bush salmonberry (in Alaska - not to be confused w…	Fruits	Berries	notProcessed	specific	437497	Cyanidin	Widely distributed anthocyanidin, found especies in Vaccinium subspecies (blueberries, bilberries, whortleberries), cherries, raspberries, red onions, red wine and black tea. Cyanidin is found in many foods, some of which are papaya, hyacinth bean, sweet basil, and abalone.	VEVZSMAEJFVWIL-UHFFFAOYSA-O	Organic compounds	Phenylpropanoids and polyketides	Flavonoids	Hydroxyflavonoids	0.85	mg/100 g, mg/100g	1.1205	3.9e-05	flavonoids	anthocyanins	CYANIDIN
notSpecified	raw	Strawberry	The garden strawberry (or simply strawberry; Fragaria × ananassa) is a widely grown hybrid species of the genus Fragaria (collectively known as the strawberries). It is cultivated worldwide for its fruit. The fruit (which is not a botanical berry, but an aggregate accessory fruit) is widely appreciated for its characteristic aroma, bright red color, juicy texture, and sweetness. It is consumed in…	Fruits	Berries	notProcessed	specific	437497	Cyanidin	Widely distributed anthocyanidin, found especies in Vaccinium subspecies (blueberries, bilberries, whortleberries), cherries, raspberries, red onions, red wine and black tea. Cyanidin is found in many foods, some of which are papaya, hyacinth bean, sweet basil, and abalone.	VEVZSMAEJFVWIL-UHFFFAOYSA-O	Organic compounds	Phenylpropanoids and polyketides	Flavonoids	Hydroxyflavonoids	1.09	mg/100 g, mg/100g	1.09	3.79e-05	flavonoids	anthocyanins	CYANIDIN
notSpecified	raw	European plum	Prunus domestica (sometimes referred to as Prunus × domestica) is a species of flowering plant in the family Rosaceae. A deciduous tree, it includes many varieties of the fruit trees known as plums in English, though not all plums belong to this species. The greengages and damsons also belong to subspecies of P. domestica. Its hybrid parentage is believed to be Prunus spinosa and Prunus cerasifer…	Fruits	Drupes	notProcessed	specific	437497	Cyanidin	Widely distributed anthocyanidin, found especies in Vaccinium subspecies (blueberries, bilberries, whortleberries), cherries, raspberries, red onions, red wine and black tea. Cyanidin is found in many foods, some of which are papaya, hyacinth bean, sweet basil, and abalone.	VEVZSMAEJFVWIL-UHFFFAOYSA-O	Organic compounds	Phenylpropanoids and polyketides	Flavonoids	Hydroxyflavonoids	2.11333	mg/100 g, mg/100g	2.29367	7.98e-05	flavonoids	anthocyanins	CYANIDIN
notSpecified	raw	Common bean	Phaseolus vulgaris, the common bean, string bean, field bean, flageolet bean, French bean, garden bean, haricot bean, pop bean, or snap bean, is a herbaceous annual plant grown worldwide for its edible fruit, either the dry seed or the unripe fruit, both of which are referred to as beans. The leaf is also occasionally used as a vegetable, and the straw can be used for fodder. Along with other spe…	Pulses	Beans	notProcessed	specific	437497	Cyanidin	Widely distributed anthocyanidin, found especies in Vaccinium subspecies (blueberries, bilberries, whortleberries), cherries, raspberries, red onions, red wine and black tea. Cyanidin is found in many foods, some of which are papaya, hyacinth bean, sweet basil, and abalone.	VEVZSMAEJFVWIL-UHFFFAOYSA-O	Organic compounds	Phenylpropanoids and polyketides	Flavonoids	Hydroxyflavonoids	1.745	mg/100 g, mg/100g	1.745	6.07e-05	flavonoids	anthocyanins	CYANIDIN
notSpecified	raw	American cranberry	Vaccinium macrocarpon (also called Large cranberry, American Cranberry and Bearberry) is a cranberry of the subgenus Oxycoccus and genus Vaccinium. It is native to North America. Preliminary studies show V. macrocarpon fruit has antibacterial activity against the intestinal pathogens Escherichia coli and Listeria monocytogenes.	Fruits	Berries	notProcessed	specific	671902	Cyanidin 3-galactoside	Isolated from numerous plants including cranberry (Vaccinium vitis-idaea), red pears and pistachio (Pistacia vera). Cyanidin 3-galactoside is found in many foods, some of which are corn, blackcurrant, strawberry, and pomes.	RKWHWFONKJEUEF-WVXKDWSHSA-O	Organic compounds	Phenylpropanoids and polyketides	Flavonoids	Flavonoid glycosides	8.89	mg/100g	8.89	0.000198	flavonoids	anthocyanins	Cyanidin 3-O-galactoside
notSpecified	raw	Black chokeberry	Aronia, the chokeberries, are deciduous shrubs in the family Rosaceae, native to eastern North America and most commonly found in wet woods and swamps. The genus is usually considered to contain two or three species, one of which is naturalized in Europe. A fourth form that has long been cultivated under the name Aronia is now considered to be an intergeneric hybrid, Sorbaronia mitschurinii. Chok…	Fruits	Berries	notProcessed	specific	671902	Cyanidin 3-galactoside	Isolated from numerous plants including cranberry (Vaccinium vitis-idaea), red pears and pistachio (Pistacia vera). Cyanidin 3-galactoside is found in many foods, some of which are corn, blackcurrant, strawberry, and pomes.	RKWHWFONKJEUEF-WVXKDWSHSA-O	Organic compounds	Phenylpropanoids and polyketides	Flavonoids	Flavonoid glycosides	557.665	mg/100g	557.665	0.0124	flavonoids	anthocyanins	Cyanidin 3-O-galactoside
notSpecified	raw	Lingonberry	Vaccinium vitis-idaea (lingonberry or cowberry) is a short evergreen shrub in the heath family that bears edible sour, slightly sweet, slightly bitter fruit, native to boreal forest and Arctic tundra throughout the Northern Hemisphere from Eurasia to North America. In the past it was seldom cultivated, but fruit was commonly collected in the wild. Recently, commercial cultivation has begun in the…	Fruits	Berries	notProcessed	specific	671902	Cyanidin 3-galactoside	Isolated from numerous plants including cranberry (Vaccinium vitis-idaea), red pears and pistachio (Pistacia vera). Cyanidin 3-galactoside is found in many foods, some of which are corn, blackcurrant, strawberry, and pomes.	RKWHWFONKJEUEF-WVXKDWSHSA-O	Organic compounds	Phenylpropanoids and polyketides	Flavonoids	Flavonoid glycosides	48.69	mg/100g	48.69	0.00108	flavonoids	anthocyanins	Cyanidin 3-O-galactoside
notSpecified	other	Lowbush blueberry	Vaccinium angustifolium, commonly known as the Lowbush Blueberry, is a species of blueberry native to eastern and central Canada and the northeastern United States, growing as far south as West Virginia and west to the Great Lakes region, Minnesota and Manitoba. Vaccinium angustifolium is a low spreading deciduous shrub growing to 60 cm tall, though usually 35 cm tall or less. The leaves are glos…	Fruits	Berries	notProcessed	specific	671902	Cyanidin 3-galactoside	Isolated from numerous plants including cranberry (Vaccinium vitis-idaea), red pears and pistachio (Pistacia vera). Cyanidin 3-galactoside is found in many foods, some of which are corn, blackcurrant, strawberry, and pomes.	RKWHWFONKJEUEF-WVXKDWSHSA-O	Organic compounds	Phenylpropanoids and polyketides	Flavonoids	Flavonoid glycosides	4.511	mg/100g	4.511	0.0001	flavonoids	anthocyanins	Cyanidin 3-O-galactoside
notSpecified	raw	Highbush blueberry	Vaccinium corymbosum, the Northern highbush blueberry, is a species of blueberry native to eastern North America, from the Great Lakes region east to Nova Scotia, and south through the Northeastern United States and Appalachian region, to the Southeastern United States in Mississippi. Other common names include blue huckleberry, tall huckleberry, swamp huckleberry, high blueberry, and swamp blueb…	Fruits	Berries	notProcessed	specific	671902	Cyanidin 3-galactoside	Isolated from numerous plants including cranberry (Vaccinium vitis-idaea), red pears and pistachio (Pistacia vera). Cyanidin 3-galactoside is found in many foods, some of which are corn, blackcurrant, strawberry, and pomes.	RKWHWFONKJEUEF-WVXKDWSHSA-O	Organic compounds	Phenylpropanoids and polyketides	Flavonoids	Flavonoid glycosides	5.406	mg/100g	5.406	0.00012	flavonoids	anthocyanins	Cyanidin 3-O-galactoside
notSpecified	other	Apple	The apple is the pomaceous fruit of the apple tree, species Malus domestica in the rose family. It is one of the most widely cultivated tree fruits, and the most widely known of the many members of genus Malus that are used by humans. Apples grow on small, deciduous trees. The tree originated in Central Asia, where its wild ancestor, Malus sieversii, is still found today. Apples have been grown f…	Fruits	Pomes	notProcessed	specific	671902	Cyanidin 3-galactoside	Isolated from numerous plants including cranberry (Vaccinium vitis-idaea), red pears and pistachio (Pistacia vera). Cyanidin 3-galactoside is found in many foods, some of which are corn, blackcurrant, strawberry, and pomes.	RKWHWFONKJEUEF-WVXKDWSHSA-O	Organic compounds	Phenylpropanoids and polyketides	Flavonoids	Flavonoid glycosides	0.4057	mg/100g	0.6762	1.5e-05	flavonoids	anthocyanins	Cyanidin 3-O-galactoside
notSpecified	raw	Blackcurrant	Blackcurrant, with the scientific name Ribes nigrum, is a species of Ribes native to central and northern Europe, and northern Asia. It is widely cultivated commercially and domestically as a temperate fruit crop for its abundant berries. It is less well known in the United States where it has been subject to restrictions as a disease vector for most of the 20th century.	Fruits	Berries	notProcessed	specific	437494	Cyanidin 3-glucoside	Found in many plants and fruits, e.g. cherries, olives and grapes	RKWHWFONKJEUEF-GQUPQBGVSA-O	notRecorded	notRecorded	notRecorded	notRecorded	12.5374	mg/100g	12.8079	0.000285	flavonoids	anthocyanins	Cyanidin 3-O-glucoside
notSpecified	raw	Rubus (Blackberry, Raspberry)	Rubus is a large genus of flowering plants in the rose family, Rosaceae, subfamily Rosoideae. Raspberries, blackberries, and dewberries are common, widely distributed members of the genus. Most of these plants have woody stems with prickles like roses; spines, bristles, and gland-tipped hairs are also common in the genus. The Rubus fruit, sometimes called a bramble fruit, is an aggregate of drupe…	Fruits	Berries	notProcessed	specific	437494	Cyanidin 3-glucoside	Found in many plants and fruits, e.g. cherries, olives and grapes	RKWHWFONKJEUEF-GQUPQBGVSA-O	notRecorded	notRecorded	notRecorded	notRecorded	138.717	mg/100g	138.717	0.00309	flavonoids	anthocyanins	Cyanidin 3-O-glucoside
notSpecified	raw	Cloudberry	Rubus chamaemorus (Greek chamai ""on the ground"", moros ""mulberry"") is a rhizomatous herb native to alpine and arctic tundra and boreal forest, producing amber-colored edible fruit similar to the raspberry or blackberry. English common names include cloudberry, bakeapple (in Atlantic Canada), knotberry and knoutberry (in England), aqpik or low-bush salmonberry (in Alaska - not to be confused w…	Fruits	Berries	notProcessed	specific	437494	Cyanidin 3-glucoside	Found in many plants and fruits, e.g. cherries, olives and grapes	RKWHWFONKJEUEF-GQUPQBGVSA-O	notRecorded	notRecorded	notRecorded	notRecorded	0.625784	mg/100g	0.625784	1.39e-05	flavonoids	anthocyanins	Cyanidin 3-O-glucoside
notSpecified	raw	American cranberry	Vaccinium macrocarpon (also called Large cranberry, American Cranberry and Bearberry) is a cranberry of the subgenus Oxycoccus and genus Vaccinium. It is native to North America. Preliminary studies show V. macrocarpon fruit has antibacterial activity against the intestinal pathogens Escherichia coli and Listeria monocytogenes.	Fruits	Berries	notProcessed	specific	437494	Cyanidin 3-glucoside	Found in many plants and fruits, e.g. cherries, olives and grapes	RKWHWFONKJEUEF-GQUPQBGVSA-O	notRecorded	notRecorded	notRecorded	notRecorded	0.74	mg/100g	0.74	1.65e-05	flavonoids	anthocyanins	Cyanidin 3-O-glucoside
notSpecified	raw	Summer grape	Vitis aestivalis (Summer Grape) is a species of grape native to eastern North America from southern Ontario east to Vermont, west to Oklahoma, and south to Florida and Texas. It is a vigorous vine, growing to 10 m or more high in trees. The leaves are 7–20 cm long, suborbicular, and usually a little broader than long; they are variable in shape, from unlobed to deeply three- or five-lobed, green …	Fruits	Berries	notProcessed	specific	437494	Cyanidin 3-glucoside	Found in many plants and fruits, e.g. cherries, olives and grapes	RKWHWFONKJEUEF-GQUPQBGVSA-O	notRecorded	notRecorded	notRecorded	notRecorded	18.72	mg/100g	18.72	0.000417	flavonoids	anthocyanins	Cyanidin 3-O-glucoside
notSpecified	raw	Black elderberry	Sambucus nigra is a species complex of flowering plants in the family Adoxaceae, native to most of Europe. Common names include elder, elderberry, black elder, European elder, European elderberry and European black elderberry, It grows in a variety of conditions including both wet and dry fertile soils, primarily in sunny locations.	Fruits	Berries	notProcessed	specific	437494	Cyanidin 3-glucoside	Found in many plants and fruits, e.g. cherries, olives and grapes	RKWHWFONKJEUEF-GQUPQBGVSA-O	notRecorded	notRecorded	notRecorded	notRecorded	794.129	mg/100g	794.129	0.0177	flavonoids	anthocyanins	Cyanidin 3-O-glucoside
notSpecified	raw	Black chokeberry	Aronia, the chokeberries, are deciduous shrubs in the family Rosaceae, native to eastern North America and most commonly found in wet woods and swamps. The genus is usually considered to contain two or three species, one of which is naturalized in Europe. A fourth form that has long been cultivated under the name Aronia is now considered to be an intergeneric hybrid, Sorbaronia mitschurinii. Chok…	Fruits	Berries	notProcessed	specific	437494	Cyanidin 3-glucoside	Found in many plants and fruits, e.g. cherries, olives and grapes	RKWHWFONKJEUEF-GQUPQBGVSA-O	notRecorded	notRecorded	notRecorded	notRecorded	19.645	mg/100g	19.645	0.000437	flavonoids	anthocyanins	Cyanidin 3-O-glucoside
notSpecified	raw	Lingonberry	Vaccinium vitis-idaea (lingonberry or cowberry) is a short evergreen shrub in the heath family that bears edible sour, slightly sweet, slightly bitter fruit, native to boreal forest and Arctic tundra throughout the Northern Hemisphere from Eurasia to North America. In the past it was seldom cultivated, but fruit was commonly collected in the wild. Recently, commercial cultivation has begun in the…	Fruits	Berries	notProcessed	specific	437494	Cyanidin 3-glucoside	Found in many plants and fruits, e.g. cherries, olives and grapes	RKWHWFONKJEUEF-GQUPQBGVSA-O	notRecorded	notRecorded	notRecorded	notRecorded	1.42	mg/100g	1.42	3.16e-05	flavonoids	anthocyanins	Cyanidin 3-O-glucoside
notSpecified	raw	Redcurrant	The redcurrant (or red currant), Ribes rubrum, is a member of the genus Ribes in the gooseberry family Grossulariaceae, native to parts of western Europe. It is a deciduous shrub normally growing to 1-1.5 m tall, occasionally 2 m, with five-lobed leaves arranged spirally on the stems. The flowers are inconspicuous yellow-green, in pendulous 4–8 cm racemes, maturing into bright red translucent edi…	Fruits	Berries	notProcessed	specific	437494	Cyanidin 3-glucoside	Found in many plants and fruits, e.g. cherries, olives and grapes	RKWHWFONKJEUEF-GQUPQBGVSA-O	notRecorded	notRecorded	notRecorded	notRecorded	3.36537	mg/100g	3.36537	7.49e-05	flavonoids	anthocyanins	Cyanidin 3-O-glucoside
notSpecified	other	Lowbush blueberry	Vaccinium angustifolium, commonly known as the Lowbush Blueberry, is a species of blueberry native to eastern and central Canada and the northeastern United States, growing as far south as West Virginia and west to the Great Lakes region, Minnesota and Manitoba. Vaccinium angustifolium is a low spreading deciduous shrub growing to 60 cm tall, though usually 35 cm tall or less. The leaves are glos…	Fruits	Berries	notProcessed	specific	437494	Cyanidin 3-glucoside	Found in many plants and fruits, e.g. cherries, olives and grapes	RKWHWFONKJEUEF-GQUPQBGVSA-O	notRecorded	notRecorded	notRecorded	notRecorded	4.54125	mg/100g	4.54125	0.000101	flavonoids	anthocyanins	Cyanidin 3-O-glucoside
notSpecified	raw	Red raspberry	Rubus idaeus (raspberry, also called red raspberry or occasionally as European raspberry to distinguish it from other raspberries) is a red-fruited species of Rubus native to Europe and northern Asia and commonly cultivated in other temperate regions. The fruit is red, edible, and sweet but tart-flavoured, produced in summer or early autumn; in botanical terminology, it is not a berry at all, but…	Fruits	Berries	notProcessed	specific	437494	Cyanidin 3-glucoside	Found in many plants and fruits, e.g. cherries, olives and grapes	RKWHWFONKJEUEF-GQUPQBGVSA-O	notRecorded	notRecorded	notRecorded	notRecorded	13.3237	mg/100g	13.3237	0.000296	flavonoids	anthocyanins	Cyanidin 3-O-glucoside
notSpecified	raw	Common grape	Vitis vinifera (Common Grape Vine) is a species of Vitis, native to the Mediterranean region, central Europe, and southwestern Asia, from Morocco and Portugal north to southern Germany and east to northern Iran. It is a liana growing to 35 yards tall, with flaky bark. The leaves are alternate, palmately lobed, 5–20 cm long and broad. The fruit is a berry, known as a grape; in the wild species it …	Fruits	Berries	notProcessed	specific	437494	Cyanidin 3-glucoside	Found in many plants and fruits, e.g. cherries, olives and grapes	RKWHWFONKJEUEF-GQUPQBGVSA-O	notRecorded	notRecorded	notRecorded	notRecorded	0.538182	mg/100g	0.808682	1.8e-05	flavonoids	anthocyanins	Cyanidin 3-O-glucoside
notSpecified	raw	Gooseberry	The gooseberry (with scientific names Ribes uva-crispa, is a species of Ribes . It is native to Europe, northwestern Africa, west, south and southeast Asia. Gooseberry bushes produce an edible fruit and are grown on both a commercial and domestic basis. Although usually placed as a subgenus within Ribes, a few taxonomists treat Grossularia as a separate genus, although hybrids between gooseberry …	Fruits	Berries	notProcessed	specific	437494	Cyanidin 3-glucoside	Found in many plants and fruits, e.g. cherries, olives and grapes	RKWHWFONKJEUEF-GQUPQBGVSA-O	notRecorded	notRecorded	notRecorded	notRecorded	2.95475	mg/100g	2.95475	6.58e-05	flavonoids	anthocyanins	Cyanidin 3-O-glucoside
notSpecified	raw	Highbush blueberry	Vaccinium corymbosum, the Northern highbush blueberry, is a species of blueberry native to eastern North America, from the Great Lakes region east to Nova Scotia, and south through the Northeastern United States and Appalachian region, to the Southeastern United States in Mississippi. Other common names include blue huckleberry, tall huckleberry, swamp huckleberry, high blueberry, and swamp blueb…	Fruits	Berries	notProcessed	specific	437494	Cyanidin 3-glucoside	Found in many plants and fruits, e.g. cherries, olives and grapes	RKWHWFONKJEUEF-GQUPQBGVSA-O	notRecorded	notRecorded	notRecorded	notRecorded	1.368	mg/100g	1.368	3.04e-05	flavonoids	anthocyanins	Cyanidin 3-O-glucoside
notSpecified	beverage (juice)	Sweet orange	The orange (specifically, the sweet orange) is the fruit of the citrus species Citrus × sinensis in the family Rutaceae.The fruit of the Citrus sinensis is considered a sweet orange, whereas the fruit of the Citrus aurantium is considered a bitter orange. The orange is a hybrid, possibly between pomelo (Citrus maxima) and mandarin (Citrus reticulata), which has been cultivated since ancient times.	Fruits	Citrus	notProcessed	specific	437494	Cyanidin 3-glucoside	Found in many plants and fruits, e.g. cherries, olives and grapes	RKWHWFONKJEUEF-GQUPQBGVSA-O	notRecorded	notRecorded	notRecorded	notRecorded	1.41429	mg/100g	1.41429	3.15e-05	flavonoids	anthocyanins	Cyanidin 3-O-glucoside
notSpecified	beverage (juice)	Pomegranate	The pomegranate, scientific name Punica granatum, is a fruit-bearing deciduous shrub or small tree growing between 5–8 metres tall. Native to an area from the eastern Mediterranean Basin to India, the pomegranate has been cultivated over millennia, including today throughout the Mediterranean, Middle East and Caucasus regions, northern Africa and tropical Africa, the Indian subcontinent and the d…	Fruits	Tropical fruits	notProcessed	specific	437494	Cyanidin 3-glucoside	Found in many plants and fruits, e.g. cherries, olives and grapes	RKWHWFONKJEUEF-GQUPQBGVSA-O	notRecorded	notRecorded	notRecorded	notRecorded	5.06819	mg/100g	5.06819	0.000113	flavonoids	anthocyanins	Cyanidin 3-O-glucoside
notSpecified	raw	Olive	The olive is the fruit of the olive tree (Olea europaea, meaning ""Oil from/of Europe""). It is an important food crop in countries around the Mediterranean Sea, and places with a Mediterranean climate. The olive is of major agricultural importance in the Mediterranean region as the source of olive oil; it is one of the three core ingredients in Mediterranean cuisine. About 90% of all harvested o…	Vegetables	Fruit vegetables	notProcessed	specific	437494	Cyanidin 3-glucoside	Found in many plants and fruits, e.g. cherries, olives and grapes	RKWHWFONKJEUEF-GQUPQBGVSA-O	notRecorded	notRecorded	notRecorded	notRecorded	10.6234	mg/100g	10.6234	0.000236	flavonoids	anthocyanins	Cyanidin 3-O-glucoside
notSpecified	other	Rubus (Blackberry, Raspberry)	Rubus is a large genus of flowering plants in the rose family, Rosaceae, subfamily Rosoideae. Raspberries, blackberries, and dewberries are common, widely distributed members of the genus. Most of these plants have woody stems with prickles like roses; spines, bristles, and gland-tipped hairs are also common in the genus. The Rubus fruit, sometimes called a bramble fruit, is an aggregate of drupe…	Fruits	Berries	notProcessed	specific	437494	Cyanidin 3-glucoside	Found in many plants and fruits, e.g. cherries, olives and grapes	RKWHWFONKJEUEF-GQUPQBGVSA-O	notRecorded	notRecorded	notRecorded	notRecorded	9.36767	mg/100g	9.36767	0.000208	flavonoids	anthocyanins	Cyanidin 3-O-glucoside
notSpecified	other	Sweet cherry	Prunus avium, commonly called wild cherry, sweet cherry, bird cherry, or gean, is a species of cherry native to Europe, western Turkey, northwestern Africa, and western Asia, from the British Isles south to Morocco and Tunisia, north to the Trondheimsfjord region in Norway and east to the Caucasus and northern Iran, with a small disjunct population in the western Himalaya. This species, in the ro…	Fruits	Drupes	notProcessed	specific	437494	Cyanidin 3-glucoside	Found in many plants and fruits, e.g. cherries, olives and grapes	RKWHWFONKJEUEF-GQUPQBGVSA-O	notRecorded	notRecorded	notRecorded	notRecorded	3.324	mg/100g	3.324	7.4e-05	flavonoids	anthocyanins	Cyanidin 3-O-glucoside
notSpecified	raw	Strawberry	The garden strawberry (or simply strawberry; Fragaria × ananassa) is a widely grown hybrid species of the genus Fragaria (collectively known as the strawberries). It is cultivated worldwide for its fruit. The fruit (which is not a botanical berry, but an aggregate accessory fruit) is widely appreciated for its characteristic aroma, bright red color, juicy texture, and sweetness. It is consumed in…	Fruits	Berries	notProcessed	specific	437494	Cyanidin 3-glucoside	Found in many plants and fruits, e.g. cherries, olives and grapes	RKWHWFONKJEUEF-GQUPQBGVSA-O	notRecorded	notRecorded	notRecorded	notRecorded	2.87662	mg/100g	2.87662	6.4e-05	flavonoids	anthocyanins	Cyanidin 3-O-glucoside
notSpecified	raw	Nectarine	The variety P. persica var. nucipersica (or var. nectarina), commonly called nectarine, has a smooth skin. It is on occasion referred to as a ""shaved peach"", ""fuzzy-less peach"", ""juicy peach"", or ""Brazilian peach"" due to its lack of fuzz or short hairs. Though fuzzy peaches and nectarines are regarded commercially as different fruits, with nectarines often erroneously believed to be a cro…	Fruits	Drupes	notProcessed	specific	437494	Cyanidin 3-glucoside	Found in many plants and fruits, e.g. cherries, olives and grapes	RKWHWFONKJEUEF-GQUPQBGVSA-O	notRecorded	notRecorded	notRecorded	notRecorded	0.5669	mg/100g	0.5669	1.26e-05	flavonoids	anthocyanins	Cyanidin 3-O-glucoside
notSpecified	raw	European plum	Prunus domestica (sometimes referred to as Prunus × domestica) is a species of flowering plant in the family Rosaceae. A deciduous tree, it includes many varieties of the fruit trees known as plums in English, though not all plums belong to this species. The greengages and damsons also belong to subspecies of P. domestica. Its hybrid parentage is believed to be Prunus spinosa and Prunus cerasifer…	Fruits	Drupes	notProcessed	specific	437494	Cyanidin 3-glucoside	Found in many plants and fruits, e.g. cherries, olives and grapes	RKWHWFONKJEUEF-GQUPQBGVSA-O	notRecorded	notRecorded	notRecorded	notRecorded	8.62678	mg/100g	8.62678	0.000192	flavonoids	anthocyanins	Cyanidin 3-O-glucoside
notSpecified	raw	Sweet cherry	Prunus avium, commonly called wild cherry, sweet cherry, bird cherry, or gean, is a species of cherry native to Europe, western Turkey, northwestern Africa, and western Asia, from the British Isles south to Morocco and Tunisia, north to the Trondheimsfjord region in Norway and east to the Caucasus and northern Iran, with a small disjunct population in the western Himalaya. This species, in the ro…	Fruits	Drupes	notProcessed	specific	437494	Cyanidin 3-glucoside	Found in many plants and fruits, e.g. cherries, olives and grapes	RKWHWFONKJEUEF-GQUPQBGVSA-O	notRecorded	notRecorded	notRecorded	notRecorded	18.7309	mg/100g	18.7309	0.000417	flavonoids	anthocyanins	Cyanidin 3-O-glucoside
notSpecified	raw	Sour cherry	Prunus cerasus (sour cherry, tart cherry or wild cherry) is a species of Prunus in the subgenus Cerasus (cherries), native to much of Europe and southwest Asia. It is closely related to the sweet cherry (Prunus avium), but has a fruit that is more acidic, has greater nutritional benefits, and may have greater medicinal effects. Dried sour cherries are used in cooking including soups, pork dishes,…	Fruits	Drupes	notProcessed	specific	437494	Cyanidin 3-glucoside	Found in many plants and fruits, e.g. cherries, olives and grapes	RKWHWFONKJEUEF-GQUPQBGVSA-O	notRecorded	notRecorded	notRecorded	notRecorded	1.12333	mg/100g	1.12333	2.5e-05	flavonoids	anthocyanins	Cyanidin 3-O-glucoside
notSpecified	raw	Common bean	Phaseolus vulgaris, the common bean, string bean, field bean, flageolet bean, French bean, garden bean, haricot bean, pop bean, or snap bean, is a herbaceous annual plant grown worldwide for its edible fruit, either the dry seed or the unripe fruit, both of which are referred to as beans. The leaf is also occasionally used as a vegetable, and the straw can be used for fodder. Along with other spe…	Pulses	Beans	notProcessed	specific	437494	Cyanidin 3-glucoside	Found in many plants and fruits, e.g. cherries, olives and grapes	RKWHWFONKJEUEF-GQUPQBGVSA-O	notRecorded	notRecorded	notRecorded	notRecorded	3.99	mg/100g	3.99	8.88e-05	flavonoids	anthocyanins	Cyanidin 3-O-glucoside
notSpecified	raw	Lettuce	Around 50 AD, lettuce leaves were often cooked and served by the Romans with an oil-and-vinegar dressing; however, smaller leaves were sometimes eaten raw. During the 81?96 AD reign of Domitian, the tradition of serving a lettuce salad before a meal began. Post-Roman Europe continued the tradition of poaching lettuce, mainly with large romaine types, as well as the method of pouring a hot oil and…	Vegetables	Leaf vegetables	notProcessed	specific	437494	Cyanidin 3-glucoside	Found in many plants and fruits, e.g. cherries, olives and grapes	RKWHWFONKJEUEF-GQUPQBGVSA-O	notRecorded	notRecorded	notRecorded	notRecorded	0.312892	mg/100g	0.583392	1.3e-05	flavonoids	anthocyanins	Cyanidin 3-O-glucoside
notSpecified	raw	Blackcurrant	Blackcurrant, with the scientific name Ribes nigrum, is a species of Ribes native to central and northern Europe, and northern Asia. It is widely cultivated commercially and domestically as a temperate fruit crop for its abundant berries. It is less well known in the United States where it has been subject to restrictions as a disease vector for most of the 20th century.	Fruits	Berries	notProcessed	specific	485203	Cyanidin 3-rutinoside	Antirrhinin is an anthocyanin. It is the 3-rutinoside of cyanidin. It can be found in blackcurrant.	USNPULRDBDVJAO-FXCAAIILSA-O	Organic compounds	Phenylpropanoids and polyketides	Flavonoids	Flavonoid glycosides	80.3938	mg/100g	80.6643	0.00135	flavonoids	anthocyanins	Cyanidin 3-O-rutinoside
notSpecified	raw	Rubus (Blackberry, Raspberry)	Rubus is a large genus of flowering plants in the rose family, Rosaceae, subfamily Rosoideae. Raspberries, blackberries, and dewberries are common, widely distributed members of the genus. Most of these plants have woody stems with prickles like roses; spines, bristles, and gland-tipped hairs are also common in the genus. The Rubus fruit, sometimes called a bramble fruit, is an aggregate of drupe…	Fruits	Berries	notProcessed	specific	485203	Cyanidin 3-rutinoside	Antirrhinin is an anthocyanin. It is the 3-rutinoside of cyanidin. It can be found in blackcurrant.	USNPULRDBDVJAO-FXCAAIILSA-O	Organic compounds	Phenylpropanoids and polyketides	Flavonoids	Flavonoid glycosides	8.86167	mg/100g	8.86167	0.000149	flavonoids	anthocyanins	Cyanidin 3-O-rutinoside
notSpecified	raw	Cloudberry	Rubus chamaemorus (Greek chamai ""on the ground"", moros ""mulberry"") is a rhizomatous herb native to alpine and arctic tundra and boreal forest, producing amber-colored edible fruit similar to the raspberry or blackberry. English common names include cloudberry, bakeapple (in Atlantic Canada), knotberry and knoutberry (in England), aqpik or low-bush salmonberry (in Alaska - not to be confused w…	Fruits	Berries	notProcessed	specific	485203	Cyanidin 3-rutinoside	Antirrhinin is an anthocyanin. It is the 3-rutinoside of cyanidin. It can be found in blackcurrant.	USNPULRDBDVJAO-FXCAAIILSA-O	Organic compounds	Phenylpropanoids and polyketides	Flavonoids	Flavonoid glycosides	1.86585	mg/100g	1.86585	3.13e-05	flavonoids	anthocyanins	Cyanidin 3-O-rutinoside
notSpecified	raw	Black elderberry	Sambucus nigra is a species complex of flowering plants in the family Adoxaceae, native to most of Europe. Common names include elder, elderberry, black elder, European elder, European elderberry and European black elderberry, It grows in a variety of conditions including both wet and dry fertile soils, primarily in sunny locations.	Fruits	Berries	notProcessed	specific	485203	Cyanidin 3-rutinoside	Antirrhinin is an anthocyanin. It is the 3-rutinoside of cyanidin. It can be found in blackcurrant.	USNPULRDBDVJAO-FXCAAIILSA-O	Organic compounds	Phenylpropanoids and polyketides	Flavonoids	Flavonoid glycosides	5.83074	mg/100g	5.83074	9.79e-05	flavonoids	anthocyanins	Cyanidin 3-O-rutinoside
notSpecified	raw	Redcurrant	The redcurrant (or red currant), Ribes rubrum, is a member of the genus Ribes in the gooseberry family Grossulariaceae, native to parts of western Europe. It is a deciduous shrub normally growing to 1-1.5 m tall, occasionally 2 m, with five-lobed leaves arranged spirally on the stems. The flowers are inconspicuous yellow-green, in pendulous 4–8 cm racemes, maturing into bright red translucent edi…	Fruits	Berries	notProcessed	specific	485203	Cyanidin 3-rutinoside	Antirrhinin is an anthocyanin. It is the 3-rutinoside of cyanidin. It can be found in blackcurrant.	USNPULRDBDVJAO-FXCAAIILSA-O	Organic compounds	Phenylpropanoids and polyketides	Flavonoids	Flavonoid glycosides	2.10334	mg/100g	2.10334	3.53e-05	flavonoids	anthocyanins	Cyanidin 3-O-rutinoside
notSpecified	raw	Red raspberry	Rubus idaeus (raspberry, also called red raspberry or occasionally as European raspberry to distinguish it from other raspberries) is a red-fruited species of Rubus native to Europe and northern Asia and commonly cultivated in other temperate regions. The fruit is red, edible, and sweet but tart-flavoured, produced in summer or early autumn; in botanical terminology, it is not a berry at all, but…	Fruits	Berries	notProcessed	specific	485203	Cyanidin 3-rutinoside	Antirrhinin is an anthocyanin. It is the 3-rutinoside of cyanidin. It can be found in blackcurrant.	USNPULRDBDVJAO-FXCAAIILSA-O	Organic compounds	Phenylpropanoids and polyketides	Flavonoids	Flavonoid glycosides	4.94939	mg/100g	4.94939	8.31e-05	flavonoids	anthocyanins	Cyanidin 3-O-rutinoside
notSpecified	raw	Gooseberry	The gooseberry (with scientific names Ribes uva-crispa, is a species of Ribes . It is native to Europe, northwestern Africa, west, south and southeast Asia. Gooseberry bushes produce an edible fruit and are grown on both a commercial and domestic basis. Although usually placed as a subgenus within Ribes, a few taxonomists treat Grossularia as a separate genus, although hybrids between gooseberry …	Fruits	Berries	notProcessed	specific	485203	Cyanidin 3-rutinoside	Antirrhinin is an anthocyanin. It is the 3-rutinoside of cyanidin. It can be found in blackcurrant.	USNPULRDBDVJAO-FXCAAIILSA-O	Organic compounds	Phenylpropanoids and polyketides	Flavonoids	Flavonoid glycosides	2.03413	mg/100g	2.03413	3.42e-05	flavonoids	anthocyanins	Cyanidin 3-O-rutinoside
notSpecified	raw	Olive	The olive is the fruit of the olive tree (Olea europaea, meaning ""Oil from/of Europe""). It is an important food crop in countries around the Mediterranean Sea, and places with a Mediterranean climate. The olive is of major agricultural importance in the Mediterranean region as the source of olive oil; it is one of the three core ingredients in Mediterranean cuisine. About 90% of all harvested o…	Vegetables	Fruit vegetables	notProcessed	specific	485203	Cyanidin 3-rutinoside	Antirrhinin is an anthocyanin. It is the 3-rutinoside of cyanidin. It can be found in blackcurrant.	USNPULRDBDVJAO-FXCAAIILSA-O	Organic compounds	Phenylpropanoids and polyketides	Flavonoids	Flavonoid glycosides	72.3523	mg/100g	72.3523	0.00121	flavonoids	anthocyanins	Cyanidin 3-O-rutinoside
notSpecified	other	Sweet cherry	Prunus avium, commonly called wild cherry, sweet cherry, bird cherry, or gean, is a species of cherry native to Europe, western Turkey, northwestern Africa, and western Asia, from the British Isles south to Morocco and Tunisia, north to the Trondheimsfjord region in Norway and east to the Caucasus and northern Iran, with a small disjunct population in the western Himalaya. This species, in the ro…	Fruits	Drupes	notProcessed	specific	485203	Cyanidin 3-rutinoside	Antirrhinin is an anthocyanin. It is the 3-rutinoside of cyanidin. It can be found in blackcurrant.	USNPULRDBDVJAO-FXCAAIILSA-O	Organic compounds	Phenylpropanoids and polyketides	Flavonoids	Flavonoid glycosides	13.865	, mg/100g	4.98233	8.37e-05	flavonoids	anthocyanins	Cyanidin 3-O-rutinoside
notSpecified	other	Sour cherry	Prunus cerasus (sour cherry, tart cherry or wild cherry) is a species of Prunus in the subgenus Cerasus (cherries), native to much of Europe and southwest Asia. It is closely related to the sweet cherry (Prunus avium), but has a fruit that is more acidic, has greater nutritional benefits, and may have greater medicinal effects. Dried sour cherries are used in cooking including soups, pork dishes,…	Fruits	Drupes	notProcessed	specific	485203	Cyanidin 3-rutinoside	Antirrhinin is an anthocyanin. It is the 3-rutinoside of cyanidin. It can be found in blackcurrant.	USNPULRDBDVJAO-FXCAAIILSA-O	Organic compounds	Phenylpropanoids and polyketides	Flavonoids	Flavonoid glycosides	1.1	mg/100g	0.8205	1.38e-05	flavonoids	anthocyanins	Cyanidin 3-O-rutinoside
notSpecified	raw	European plum	Prunus domestica (sometimes referred to as Prunus × domestica) is a species of flowering plant in the family Rosaceae. A deciduous tree, it includes many varieties of the fruit trees known as plums in English, though not all plums belong to this species. The greengages and damsons also belong to subspecies of P. domestica. Its hybrid parentage is believed to be Prunus spinosa and Prunus cerasifer…	Fruits	Drupes	notProcessed	specific	485203	Cyanidin 3-rutinoside	Antirrhinin is an anthocyanin. It is the 3-rutinoside of cyanidin. It can be found in blackcurrant.	USNPULRDBDVJAO-FXCAAIILSA-O	Organic compounds	Phenylpropanoids and polyketides	Flavonoids	Flavonoid glycosides	33.8501	mg/100g	33.8501	0.000568	flavonoids	anthocyanins	Cyanidin 3-O-rutinoside
notSpecified	raw	Sour cherry	Prunus cerasus (sour cherry, tart cherry or wild cherry) is a species of Prunus in the subgenus Cerasus (cherries), native to much of Europe and southwest Asia. It is closely related to the sweet cherry (Prunus avium), but has a fruit that is more acidic, has greater nutritional benefits, and may have greater medicinal effects. Dried sour cherries are used in cooking including soups, pork dishes,…	Fruits	Drupes	notProcessed	specific	485203	Cyanidin 3-rutinoside	Antirrhinin is an anthocyanin. It is the 3-rutinoside of cyanidin. It can be found in blackcurrant.	USNPULRDBDVJAO-FXCAAIILSA-O	Organic compounds	Phenylpropanoids and polyketides	Flavonoids	Flavonoid glycosides	6.98333	mg/100g	6.98333	0.000117	flavonoids	anthocyanins	Cyanidin 3-O-rutinoside
notSpecified	raw	Sweet cherry	Prunus avium, commonly called wild cherry, sweet cherry, bird cherry, or gean, is a species of cherry native to Europe, western Turkey, northwestern Africa, and western Asia, from the British Isles south to Morocco and Tunisia, north to the Trondheimsfjord region in Norway and east to the Caucasus and northern Iran, with a small disjunct population in the western Himalaya. This species, in the ro…	Fruits	Drupes	notProcessed	specific	485203	Cyanidin 3-rutinoside	Antirrhinin is an anthocyanin. It is the 3-rutinoside of cyanidin. It can be found in blackcurrant.	USNPULRDBDVJAO-FXCAAIILSA-O	Organic compounds	Phenylpropanoids and polyketides	Flavonoids	Flavonoid glycosides	143.269	mg/100g	143.269	0.00241	flavonoids	anthocyanins	Cyanidin 3-O-rutinoside
notSpecified	raw	Blackcurrant	Blackcurrant, with the scientific name Ribes nigrum, is a species of Ribes native to central and northern Europe, and northern Asia. It is widely cultivated commercially and domestically as a temperate fruit crop for its abundant berries. It is less well known in the United States where it has been subject to restrictions as a disease vector for most of the 20th century.	Fruits	Berries	notProcessed	specific	503060	Delphinidin 3-glucoside	Delphinidin 3-glucoside is isolated from grapes and many other plant spp. It is found in red wine, redcurrant, summer grape, strawberry, and green bean.	XENHPQQLDPAYIJ-PEVLUNPASA-O	notRecorded	notRecorded	notRecorded	notRecorded	43.341	mg/100g	43.6115	0.000937	flavonoids	anthocyanins	Delphinidin 3-O-glucoside
notSpecified	raw	Summer grape	Vitis aestivalis (Summer Grape) is a species of grape native to eastern North America from southern Ontario east to Vermont, west to Oklahoma, and south to Florida and Texas. It is a vigorous vine, growing to 10 m or more high in trees. The leaves are 7–20 cm long, suborbicular, and usually a little broader than long; they are variable in shape, from unlobed to deeply three- or five-lobed, green …	Fruits	Berries	notProcessed	specific	503060	Delphinidin 3-glucoside	Delphinidin 3-glucoside is isolated from grapes and many other plant spp. It is found in red wine, redcurrant, summer grape, strawberry, and green bean.	XENHPQQLDPAYIJ-PEVLUNPASA-O	notRecorded	notRecorded	notRecorded	notRecorded	16.61	mg/100g	16.61	0.000357	flavonoids	anthocyanins	Delphinidin 3-O-glucoside
notSpecified	other	Lowbush blueberry	Vaccinium angustifolium, commonly known as the Lowbush Blueberry, is a species of blueberry native to eastern and central Canada and the northeastern United States, growing as far south as West Virginia and west to the Great Lakes region, Minnesota and Manitoba. Vaccinium angustifolium is a low spreading deciduous shrub growing to 60 cm tall, though usually 35 cm tall or less. The leaves are glos…	Fruits	Berries	notProcessed	specific	503060	Delphinidin 3-glucoside	Delphinidin 3-glucoside is isolated from grapes and many other plant spp. It is found in red wine, redcurrant, summer grape, strawberry, and green bean.	XENHPQQLDPAYIJ-PEVLUNPASA-O	notRecorded	notRecorded	notRecorded	notRecorded	8.7061	mg/100g	8.7061	0.000187	flavonoids	anthocyanins	Delphinidin 3-O-glucoside
notSpecified	raw	Common grape	Vitis vinifera (Common Grape Vine) is a species of Vitis, native to the Mediterranean region, central Europe, and southwestern Asia, from Morocco and Portugal north to southern Germany and east to northern Iran. It is a liana growing to 35 yards tall, with flaky bark. The leaves are alternate, palmately lobed, 5–20 cm long and broad. The fruit is a berry, known as a grape; in the wild species it …	Fruits	Berries	notProcessed	specific	503060	Delphinidin 3-glucoside	Delphinidin 3-glucoside is isolated from grapes and many other plant spp. It is found in red wine, redcurrant, summer grape, strawberry, and green bean.	XENHPQQLDPAYIJ-PEVLUNPASA-O	notRecorded	notRecorded	notRecorded	notRecorded	1.31318	mg/100g	1.58368	3.4e-05	flavonoids	anthocyanins	Delphinidin 3-O-glucoside
notSpecified	raw	Highbush blueberry	Vaccinium corymbosum, the Northern highbush blueberry, is a species of blueberry native to eastern North America, from the Great Lakes region east to Nova Scotia, and south through the Northeastern United States and Appalachian region, to the Southeastern United States in Mississippi. Other common names include blue huckleberry, tall huckleberry, swamp huckleberry, high blueberry, and swamp blueb…	Fruits	Berries	notProcessed	specific	503060	Delphinidin 3-glucoside	Delphinidin 3-glucoside is isolated from grapes and many other plant spp. It is found in red wine, redcurrant, summer grape, strawberry, and green bean.	XENHPQQLDPAYIJ-PEVLUNPASA-O	notRecorded	notRecorded	notRecorded	notRecorded	8.08151	mg/100g	8.08151	0.000174	flavonoids	anthocyanins	Delphinidin 3-O-glucoside
notSpecified	beverage (juice)	Pomegranate	The pomegranate, scientific name Punica granatum, is a fruit-bearing deciduous shrub or small tree growing between 5–8 metres tall. Native to an area from the eastern Mediterranean Basin to India, the pomegranate has been cultivated over millennia, including today throughout the Mediterranean, Middle East and Caucasus regions, northern Africa and tropical Africa, the Indian subcontinent and the d…	Fruits	Tropical fruits	notProcessed	specific	503060	Delphinidin 3-glucoside	Delphinidin 3-glucoside is isolated from grapes and many other plant spp. It is found in red wine, redcurrant, summer grape, strawberry, and green bean.	XENHPQQLDPAYIJ-PEVLUNPASA-O	notRecorded	notRecorded	notRecorded	notRecorded	2.56953	mg/100g	2.56953	5.52e-05	flavonoids	anthocyanins	Delphinidin 3-O-glucoside
notSpecified	beverage (Alcoholic)	Grape wine	Wine is an alcoholic beverage made from fermented grapes or other fruits. The natural chemical balance of grapes lets them ferment without the addition of sugars, acids, enzymes, water, or other nutrients. Yeast consumes the sugars in the grapes and converts them into alcohol and carbon dioxide. Different varieties of grapes and strains of yeasts produce different styles of wine. The well-known v…	Beverages	Fermented beverages	processed	specific	503060	Delphinidin 3-glucoside	Delphinidin 3-glucoside is isolated from grapes and many other plant spp. It is found in red wine, redcurrant, summer grape, strawberry, and green bean.	XENHPQQLDPAYIJ-PEVLUNPASA-O	notRecorded	notRecorded	notRecorded	notRecorded	1.06969	mg/100g	1.06969	2.3e-05	flavonoids	anthocyanins	Delphinidin 3-O-glucoside
notSpecified	raw	Common bean	Phaseolus vulgaris, the common bean, string bean, field bean, flageolet bean, French bean, garden bean, haricot bean, pop bean, or snap bean, is a herbaceous annual plant grown worldwide for its edible fruit, either the dry seed or the unripe fruit, both of which are referred to as beans. The leaf is also occasionally used as a vegetable, and the straw can be used for fodder. Along with other spe…	Pulses	Beans	notProcessed	specific	503060	Delphinidin 3-glucoside	Delphinidin 3-glucoside is isolated from grapes and many other plant spp. It is found in red wine, redcurrant, summer grape, strawberry, and green bean.	XENHPQQLDPAYIJ-PEVLUNPASA-O	notRecorded	notRecorded	notRecorded	notRecorded	4.83333	mg/100g	5.194	0.000112	flavonoids	anthocyanins	Delphinidin 3-O-glucoside
notSpecified	raw	Summer grape	Vitis aestivalis (Summer Grape) is a species of grape native to eastern North America from southern Ontario east to Vermont, west to Oklahoma, and south to Florida and Texas. It is a vigorous vine, growing to 10 m or more high in trees. The leaves are 7–20 cm long, suborbicular, and usually a little broader than long; they are variable in shape, from unlobed to deeply three- or five-lobed, green …	Fruits	Berries	notProcessed	specific	437493	Malvidin 3-glucoside	Pigment of skins of black grapes, also in other plants. Found in red wine. Malvidin glycoside is a biomarker for the consumption of blueberries.	PXUQTDZNOHRWLI-OXUVVOBNSA-O	Organic compounds	Phenylpropanoids and polyketides	Flavonoids	Flavonoid glycosides	6.95	mg/100g	6.95	0.000141	flavonoids	anthocyanins	Malvidin 3-O-glucoside
notSpecified	other	Lowbush blueberry	Vaccinium angustifolium, commonly known as the Lowbush Blueberry, is a species of blueberry native to eastern and central Canada and the northeastern United States, growing as far south as West Virginia and west to the Great Lakes region, Minnesota and Manitoba. Vaccinium angustifolium is a low spreading deciduous shrub growing to 60 cm tall, though usually 35 cm tall or less. The leaves are glos…	Fruits	Berries	notProcessed	specific	437493	Malvidin 3-glucoside	Pigment of skins of black grapes, also in other plants. Found in red wine. Malvidin glycoside is a biomarker for the consumption of blueberries.	PXUQTDZNOHRWLI-OXUVVOBNSA-O	Organic compounds	Phenylpropanoids and polyketides	Flavonoids	Flavonoid glycosides	14.6078	mg/100g	14.6078	0.000296	flavonoids	anthocyanins	Malvidin 3-O-glucoside
notSpecified	raw	Red raspberry	Rubus idaeus (raspberry, also called red raspberry or occasionally as European raspberry to distinguish it from other raspberries) is a red-fruited species of Rubus native to Europe and northern Asia and commonly cultivated in other temperate regions. The fruit is red, edible, and sweet but tart-flavoured, produced in summer or early autumn; in botanical terminology, it is not a berry at all, but…	Fruits	Berries	notProcessed	specific	437493	Malvidin 3-glucoside	Pigment of skins of black grapes, also in other plants. Found in red wine. Malvidin glycoside is a biomarker for the consumption of blueberries.	PXUQTDZNOHRWLI-OXUVVOBNSA-O	Organic compounds	Phenylpropanoids and polyketides	Flavonoids	Flavonoid glycosides	0.623785	mg/100g	0.623785	1.26e-05	flavonoids	anthocyanins	Malvidin 3-O-glucoside
notSpecified	raw	Common grape	Vitis vinifera (Common Grape Vine) is a species of Vitis, native to the Mediterranean region, central Europe, and southwestern Asia, from Morocco and Portugal north to southern Germany and east to northern Iran. It is a liana growing to 35 yards tall, with flaky bark. The leaves are alternate, palmately lobed, 5–20 cm long and broad. The fruit is a berry, known as a grape; in the wild species it …	Fruits	Berries	notProcessed	specific	437493	Malvidin 3-glucoside	Pigment of skins of black grapes, also in other plants. Found in red wine. Malvidin glycoside is a biomarker for the consumption of blueberries.	PXUQTDZNOHRWLI-OXUVVOBNSA-O	Organic compounds	Phenylpropanoids and polyketides	Flavonoids	Flavonoid glycosides	19.6137	mg/100g	19.8842	0.000403	flavonoids	anthocyanins	Malvidin 3-O-glucoside
notSpecified	raw	Highbush blueberry	Vaccinium corymbosum, the Northern highbush blueberry, is a species of blueberry native to eastern North America, from the Great Lakes region east to Nova Scotia, and south through the Northeastern United States and Appalachian region, to the Southeastern United States in Mississippi. Other common names include blue huckleberry, tall huckleberry, swamp huckleberry, high blueberry, and swamp blueb…	Fruits	Berries	notProcessed	specific	437493	Malvidin 3-glucoside	Pigment of skins of black grapes, also in other plants. Found in red wine. Malvidin glycoside is a biomarker for the consumption of blueberries.	PXUQTDZNOHRWLI-OXUVVOBNSA-O	Organic compounds	Phenylpropanoids and polyketides	Flavonoids	Flavonoid glycosides	11.1809	mg/100g	11.1809	0.000227	flavonoids	anthocyanins	Malvidin 3-O-glucoside
notSpecified	beverage (Alcoholic)	Grape wine	Wine is an alcoholic beverage made from fermented grapes or other fruits. The natural chemical balance of grapes lets them ferment without the addition of sugars, acids, enzymes, water, or other nutrients. Yeast consumes the sugars in the grapes and converts them into alcohol and carbon dioxide. Different varieties of grapes and strains of yeasts produce different styles of wine. The well-known v…	Beverages	Fermented beverages	processed	specific	437493	Malvidin 3-glucoside	Pigment of skins of black grapes, also in other plants. Found in red wine. Malvidin glycoside is a biomarker for the consumption of blueberries.	PXUQTDZNOHRWLI-OXUVVOBNSA-O	Organic compounds	Phenylpropanoids and polyketides	Flavonoids	Flavonoid glycosides	5.00437	mg/100g	5.00437	0.000101	flavonoids	anthocyanins	Malvidin 3-O-glucoside
notSpecified	raw	Common bean	Phaseolus vulgaris, the common bean, string bean, field bean, flageolet bean, French bean, garden bean, haricot bean, pop bean, or snap bean, is a herbaceous annual plant grown worldwide for its edible fruit, either the dry seed or the unripe fruit, both of which are referred to as beans. The leaf is also occasionally used as a vegetable, and the straw can be used for fodder. Along with other spe…	Pulses	Beans	notProcessed	specific	437493	Malvidin 3-glucoside	Pigment of skins of black grapes, also in other plants. Found in red wine. Malvidin glycoside is a biomarker for the consumption of blueberries.	PXUQTDZNOHRWLI-OXUVVOBNSA-O	Organic compounds	Phenylpropanoids and polyketides	Flavonoids	Flavonoid glycosides	0.2	mg/100g	0.560667	1.14e-05	flavonoids	anthocyanins	Malvidin 3-O-glucoside
notSpecified	raw	Strawberry	The garden strawberry (or simply strawberry; Fragaria × ananassa) is a widely grown hybrid species of the genus Fragaria (collectively known as the strawberries). It is cultivated worldwide for its fruit. The fruit (which is not a botanical berry, but an aggregate accessory fruit) is widely appreciated for its characteristic aroma, bright red color, juicy texture, and sweetness. It is consumed in…	Fruits	Berries	notProcessed	specific	671855	Pelargonidin	Anthocyanin pigment present in many plants, flowers and fruits, e.g. cherries, raspberries, radishes, orchids, brassicas, Petunia subspecies Glycosides also widely distributed. Pelargonidin is found in many foods, some of which are almond, radish (variety), garden tomato, and tarragon.	XVFMGWDSJLBXDZ-UHFFFAOYSA-O	Organic compounds	Phenylpropanoids and polyketides	Flavonoids	Hydroxyflavonoids	4.30833	mg/100g	4.30833	0.000159	flavonoids	anthocyanins	PELARGONIDIN
notSpecified	raw	Common bean	Phaseolus vulgaris, the common bean, string bean, field bean, flageolet bean, French bean, garden bean, haricot bean, pop bean, or snap bean, is a herbaceous annual plant grown worldwide for its edible fruit, either the dry seed or the unripe fruit, both of which are referred to as beans. The leaf is also occasionally used as a vegetable, and the straw can be used for fodder. Along with other spe…	Pulses	Beans	notProcessed	specific	671855	Pelargonidin	Anthocyanin pigment present in many plants, flowers and fruits, e.g. cherries, raspberries, radishes, orchids, brassicas, Petunia subspecies Glycosides also widely distributed. Pelargonidin is found in many foods, some of which are almond, radish (variety), garden tomato, and tarragon.	XVFMGWDSJLBXDZ-UHFFFAOYSA-O	Organic compounds	Phenylpropanoids and polyketides	Flavonoids	Hydroxyflavonoids	0.95	mg/100g	0.95	3.5e-05	flavonoids	anthocyanins	PELARGONIDIN
notSpecified	raw	Common bean	Phaseolus vulgaris, the common bean, string bean, field bean, flageolet bean, French bean, garden bean, haricot bean, pop bean, or snap bean, is a herbaceous annual plant grown worldwide for its edible fruit, either the dry seed or the unripe fruit, both of which are referred to as beans. The leaf is also occasionally used as a vegetable, and the straw can be used for fodder. Along with other spe…	Pulses	Beans	notProcessed	specific	713299	Peonidin	Widespread anthocyanin found especies in concord grapes, blueberries, cherries and red table wines Peonidin is an anthocyanidin, and a primary plant pigment. Peonidin gives purplish-red hues to flowers such as the peony, from which it takes its name, and roses. It is also present in some blue flowers, such as the morning glory. Peonidin is found in many foods, some of which are common grape, comm…	XFDQJKDGGOEYPI-UHFFFAOYSA-O	Organic compounds	Phenylpropanoids and polyketides	Flavonoids	O-methylated flavonoids	1.36	mg/100g	1.36	4.51e-05	flavonoids	anthocyanins	3'-Methoxycyanidin
notSpecified	raw	American cranberry	Vaccinium macrocarpon (also called Large cranberry, American Cranberry and Bearberry) is a cranberry of the subgenus Oxycoccus and genus Vaccinium. It is native to North America. Preliminary studies show V. macrocarpon fruit has antibacterial activity against the intestinal pathogens Escherichia coli and Listeria monocytogenes.	Fruits	Berries	notProcessed	specific	1150938	Peonidin 3-glucoside	Peonidin 3-glucoside is isolated from grapes and many other plant spp. It is found in red wine, common wheat, and lowbush blueberry.	ZZWPMFROUHHAKY-OUUKCGNVSA-O	Organic compounds	Phenylpropanoids and polyketides	Flavonoids	Flavonoid glycosides	4.16597	mg/100g	4.16597	8.99e-05	flavonoids	anthocyanins	Peonidin 3-O-glucoside
notSpecified	raw	Summer grape	Vitis aestivalis (Summer Grape) is a species of grape native to eastern North America from southern Ontario east to Vermont, west to Oklahoma, and south to Florida and Texas. It is a vigorous vine, growing to 10 m or more high in trees. The leaves are 7–20 cm long, suborbicular, and usually a little broader than long; they are variable in shape, from unlobed to deeply three- or five-lobed, green …	Fruits	Berries	notProcessed	specific	1150938	Peonidin 3-glucoside	Peonidin 3-glucoside is isolated from grapes and many other plant spp. It is found in red wine, common wheat, and lowbush blueberry.	ZZWPMFROUHHAKY-OUUKCGNVSA-O	Organic compounds	Phenylpropanoids and polyketides	Flavonoids	Flavonoid glycosides	1.34	mg/100g	1.34	2.89e-05	flavonoids	anthocyanins	Peonidin 3-O-glucoside
notSpecified	raw	Lingonberry	Vaccinium vitis-idaea (lingonberry or cowberry) is a short evergreen shrub in the heath family that bears edible sour, slightly sweet, slightly bitter fruit, native to boreal forest and Arctic tundra throughout the Northern Hemisphere from Eurasia to North America. In the past it was seldom cultivated, but fruit was commonly collected in the wild. Recently, commercial cultivation has begun in the…	Fruits	Berries	notProcessed	specific	1150938	Peonidin 3-glucoside	Peonidin 3-glucoside is isolated from grapes and many other plant spp. It is found in red wine, common wheat, and lowbush blueberry.	ZZWPMFROUHHAKY-OUUKCGNVSA-O	Organic compounds	Phenylpropanoids and polyketides	Flavonoids	Flavonoid glycosides	4.25878	mg/100g	4.25878	9.19e-05	flavonoids	anthocyanins	Peonidin 3-O-glucoside
notSpecified	other	Lowbush blueberry	Vaccinium angustifolium, commonly known as the Lowbush Blueberry, is a species of blueberry native to eastern and central Canada and the northeastern United States, growing as far south as West Virginia and west to the Great Lakes region, Minnesota and Manitoba. Vaccinium angustifolium is a low spreading deciduous shrub growing to 60 cm tall, though usually 35 cm tall or less. The leaves are glos…	Fruits	Berries	notProcessed	specific	1150938	Peonidin 3-glucoside	Peonidin 3-glucoside is isolated from grapes and many other plant spp. It is found in red wine, common wheat, and lowbush blueberry.	ZZWPMFROUHHAKY-OUUKCGNVSA-O	Organic compounds	Phenylpropanoids and polyketides	Flavonoids	Flavonoid glycosides	4.01938	mg/100g	4.01938	8.67e-05	flavonoids	anthocyanins	Peonidin 3-O-glucoside
notSpecified	raw	Common grape	Vitis vinifera (Common Grape Vine) is a species of Vitis, native to the Mediterranean region, central Europe, and southwestern Asia, from Morocco and Portugal north to southern Germany and east to northern Iran. It is a liana growing to 35 yards tall, with flaky bark. The leaves are alternate, palmately lobed, 5–20 cm long and broad. The fruit is a berry, known as a grape; in the wild species it …	Fruits	Berries	notProcessed	specific	1150938	Peonidin 3-glucoside	Peonidin 3-glucoside is isolated from grapes and many other plant spp. It is found in red wine, common wheat, and lowbush blueberry.	ZZWPMFROUHHAKY-OUUKCGNVSA-O	Organic compounds	Phenylpropanoids and polyketides	Flavonoids	Flavonoid glycosides	2.89818	mg/100g	3.16868	6.84e-05	flavonoids	anthocyanins	Peonidin 3-O-glucoside
notSpecified	beverage (Alcoholic)	Grape wine	Wine is an alcoholic beverage made from fermented grapes or other fruits. The natural chemical balance of grapes lets them ferment without the addition of sugars, acids, enzymes, water, or other nutrients. Yeast consumes the sugars in the grapes and converts them into alcohol and carbon dioxide. Different varieties of grapes and strains of yeasts produce different styles of wine. The well-known v…	Beverages	Fermented beverages	processed	specific	1150938	Peonidin 3-glucoside	Peonidin 3-glucoside is isolated from grapes and many other plant spp. It is found in red wine, common wheat, and lowbush blueberry.	ZZWPMFROUHHAKY-OUUKCGNVSA-O	Organic compounds	Phenylpropanoids and polyketides	Flavonoids	Flavonoid glycosides	0.826465	mg/100g	0.826465	1.78e-05	flavonoids	anthocyanins	Peonidin 3-O-glucoside
notSpecified	other	Sweet cherry	Prunus avium, commonly called wild cherry, sweet cherry, bird cherry, or gean, is a species of cherry native to Europe, western Turkey, northwestern Africa, and western Asia, from the British Isles south to Morocco and Tunisia, north to the Trondheimsfjord region in Norway and east to the Caucasus and northern Iran, with a small disjunct population in the western Himalaya. This species, in the ro…	Fruits	Drupes	notProcessed	specific	1150938	Peonidin 3-glucoside	Peonidin 3-glucoside is isolated from grapes and many other plant spp. It is found in red wine, common wheat, and lowbush blueberry.	ZZWPMFROUHHAKY-OUUKCGNVSA-O	notRecorded, Organic compounds	notRecorded, Phenylpropanoids and polyketides	Flavonoids, notRecorded	Flavonoid glycosides, notRecorded	0.7405	, mg/100g	0.6075	1.31e-05	flavonoids	anthocyanins	Peonidin 3-O-glucoside
notSpecified	raw	Sweet cherry	Prunus avium, commonly called wild cherry, sweet cherry, bird cherry, or gean, is a species of cherry native to Europe, western Turkey, northwestern Africa, and western Asia, from the British Isles south to Morocco and Tunisia, north to the Trondheimsfjord region in Norway and east to the Caucasus and northern Iran, with a small disjunct population in the western Himalaya. This species, in the ro…	Fruits	Drupes	notProcessed	specific	1150938	Peonidin 3-glucoside	Peonidin 3-glucoside is isolated from grapes and many other plant spp. It is found in red wine, common wheat, and lowbush blueberry.	ZZWPMFROUHHAKY-OUUKCGNVSA-O	Organic compounds	Phenylpropanoids and polyketides	Flavonoids	Flavonoid glycosides	0.757009	mg/100g	0.757009	1.63e-05	flavonoids	anthocyanins	Peonidin 3-O-glucoside
notSpecified	raw	Summer grape	Vitis aestivalis (Summer Grape) is a species of grape native to eastern North America from southern Ontario east to Vermont, west to Oklahoma, and south to Florida and Texas. It is a vigorous vine, growing to 10 m or more high in trees. The leaves are 7–20 cm long, suborbicular, and usually a little broader than long; they are variable in shape, from unlobed to deeply three- or five-lobed, green …	Fruits	Berries	notProcessed	specific	1150939	Petunidin 3-glucoside	Present in red wine. Petunidin 3-glucoside is found in many foods, some of which are common grape, gooseberry, highbush blueberry, and sweet cherry.	CCQDWIRWKWIUKK-QKYBYQKWSA-O	Organic compounds	Phenylpropanoids and polyketides	Flavonoids	Flavonoid glycosides	6.2	mg/100g	6.2	0.000129	flavonoids	anthocyanins	Petunidin 3-O-glucoside
notSpecified	raw	Highbush blueberry	Vaccinium corymbosum, the Northern highbush blueberry, is a species of blueberry native to eastern North America, from the Great Lakes region east to Nova Scotia, and south through the Northeastern United States and Appalachian region, to the Southeastern United States in Mississippi. Other common names include blue huckleberry, tall huckleberry, swamp huckleberry, high blueberry, and swamp blueb…	Fruits	Berries	notProcessed	specific	1150939	Petunidin 3-glucoside	Present in red wine. Petunidin 3-glucoside is found in many foods, some of which are common grape, gooseberry, highbush blueberry, and sweet cherry.	CCQDWIRWKWIUKK-QKYBYQKWSA-O	Organic compounds	Phenylpropanoids and polyketides	Flavonoids	Flavonoid glycosides	6.09052	mg/100g	6.09052	0.000127	flavonoids	anthocyanins	Petunidin 3-O-glucoside
notSpecified	other	Lowbush blueberry	Vaccinium angustifolium, commonly known as the Lowbush Blueberry, is a species of blueberry native to eastern and central Canada and the northeastern United States, growing as far south as West Virginia and west to the Great Lakes region, Minnesota and Manitoba. Vaccinium angustifolium is a low spreading deciduous shrub growing to 60 cm tall, though usually 35 cm tall or less. The leaves are glos…	Fruits	Berries	notProcessed	specific	1150939	Petunidin 3-glucoside	Present in red wine. Petunidin 3-glucoside is found in many foods, some of which are common grape, gooseberry, highbush blueberry, and sweet cherry.	CCQDWIRWKWIUKK-QKYBYQKWSA-O	Organic compounds	Phenylpropanoids and polyketides	Flavonoids	Flavonoid glycosides	6.5871	mg/100g	6.5871	0.000137	flavonoids	anthocyanins	Petunidin 3-O-glucoside
notSpecified	raw	Common grape	Vitis vinifera (Common Grape Vine) is a species of Vitis, native to the Mediterranean region, central Europe, and southwestern Asia, from Morocco and Portugal north to southern Germany and east to northern Iran. It is a liana growing to 35 yards tall, with flaky bark. The leaves are alternate, palmately lobed, 5–20 cm long and broad. The fruit is a berry, known as a grape; in the wild species it …	Fruits	Berries	notProcessed	specific	1150939	Petunidin 3-glucoside	Present in red wine. Petunidin 3-glucoside is found in many foods, some of which are common grape, gooseberry, highbush blueberry, and sweet cherry.	CCQDWIRWKWIUKK-QKYBYQKWSA-O	Organic compounds	Phenylpropanoids and polyketides	Flavonoids	Flavonoid glycosides	1.38207	mg/100g	1.65257	3.45e-05	flavonoids	anthocyanins	Petunidin 3-O-glucoside
notSpecified	beverage (Alcoholic)	Grape wine	Wine is an alcoholic beverage made from fermented grapes or other fruits. The natural chemical balance of grapes lets them ferment without the addition of sugars, acids, enzymes, water, or other nutrients. Yeast consumes the sugars in the grapes and converts them into alcohol and carbon dioxide. Different varieties of grapes and strains of yeasts produce different styles of wine. The well-known v…	Beverages	Fermented beverages	processed	specific	1150939	Petunidin 3-glucoside	Present in red wine. Petunidin 3-glucoside is found in many foods, some of which are common grape, gooseberry, highbush blueberry, and sweet cherry.	CCQDWIRWKWIUKK-QKYBYQKWSA-O	Organic compounds	Phenylpropanoids and polyketides	Flavonoids	Flavonoid glycosides	1.40648	mg/100g	1.40648	2.93e-05	flavonoids	anthocyanins	Petunidin 3-O-glucoside
notSpecified	raw	Common bean	Phaseolus vulgaris, the common bean, string bean, field bean, flageolet bean, French bean, garden bean, haricot bean, pop bean, or snap bean, is a herbaceous annual plant grown worldwide for its edible fruit, either the dry seed or the unripe fruit, both of which are referred to as beans. The leaf is also occasionally used as a vegetable, and the straw can be used for fodder. Along with other spe…	Pulses	Beans	notProcessed	specific	1150939	Petunidin 3-glucoside	Present in red wine. Petunidin 3-glucoside is found in many foods, some of which are common grape, gooseberry, highbush blueberry, and sweet cherry.	CCQDWIRWKWIUKK-QKYBYQKWSA-O	Organic compounds	Phenylpropanoids and polyketides	Flavonoids	Flavonoid glycosides	0.266667	mg/100g	0.627333	1.31e-05	flavonoids	anthocyanins	Petunidin 3-O-glucoside
notSpecified	beverage (juice)	Apple	The apple is the pomaceous fruit of the apple tree, species Malus domestica in the rose family. It is one of the most widely cultivated tree fruits, and the most widely known of the many members of genus Malus that are used by humans. Apples grow on small, deciduous trees. The tree originated in Central Asia, where its wild ancestor, Malus sieversii, is still found today. Apples have been grown f…	Fruits	Pomes	notProcessed	specific	391232	Phlorizin	Isolated from apple leaves and bark Phlorizin is a toxic glycoside made by some plants. It belongs to the group of flavonoids. It is a competitive inhibitor of renal glucose transport. Phlorizin is found in many foods, some of which are watermelon, kelp, common wheat, and black radish.	IOUVKUPGCMBWBT-QNDFHXLGSA-N	notRecorded	notRecorded	notRecorded	notRecorded	1.80129	mg/100g	1.80129	4.13e-05	flavonoids	chalcone	PHLORIZIN
notSpecified	beverage (juice)	European plum	Prunus domestica (sometimes referred to as Prunus × domestica) is a species of flowering plant in the family Rosaceae. A deciduous tree, it includes many varieties of the fruit trees known as plums in English, though not all plums belong to this species. The greengages and damsons also belong to subspecies of P. domestica. Its hybrid parentage is believed to be Prunus spinosa and Prunus cerasifer…	Fruits	Drupes	notProcessed	specific	391232	Phlorizin	Isolated from apple leaves and bark Phlorizin is a toxic glycoside made by some plants. It belongs to the group of flavonoids. It is a competitive inhibitor of renal glucose transport. Phlorizin is found in many foods, some of which are watermelon, kelp, common wheat, and black radish.	IOUVKUPGCMBWBT-QNDFHXLGSA-N	notRecorded	notRecorded	notRecorded	notRecorded	2.925	mg/100g	3.1955	7.32e-05	flavonoids	chalcone	PHLORIZIN
notSpecified	other	Apple	The apple is the pomaceous fruit of the apple tree, species Malus domestica in the rose family. It is one of the most widely cultivated tree fruits, and the most widely known of the many members of genus Malus that are used by humans. Apples grow on small, deciduous trees. The tree originated in Central Asia, where its wild ancestor, Malus sieversii, is still found today. Apples have been grown f…	Fruits	Pomes	notProcessed	specific	391232	Phlorizin	Isolated from apple leaves and bark Phlorizin is a toxic glycoside made by some plants. It belongs to the group of flavonoids. It is a competitive inhibitor of renal glucose transport. Phlorizin is found in many foods, some of which are watermelon, kelp, common wheat, and black radish.	IOUVKUPGCMBWBT-QNDFHXLGSA-N	notRecorded	notRecorded	notRecorded	notRecorded	1.75946	mg/100g	1.75946	4.03e-05	flavonoids	chalcone	PHLORIZIN
notSpecified	dried or powder	Mexican oregano	Lippia graveolens, a species of flowering plant in the verbena family, Verbenaceae, is native to the southwestern United States (Texas and southern New Mexico), Mexico, and Central America as far south as Nicaragua. Common names include Mexican oregano, redbrush lippia, orégano Cimmaron, scented lippia, and scented matgrass. The essential oil of Lippia graveolens contains 0-81% thymol, 0-48% carv…	Herbs and Spices	Herbs	notProcessed	specific	391232	Phlorizin	Isolated from apple leaves and bark Phlorizin is a toxic glycoside made by some plants. It belongs to the group of flavonoids. It is a competitive inhibitor of renal glucose transport. Phlorizin is found in many foods, some of which are watermelon, kelp, common wheat, and black radish.	IOUVKUPGCMBWBT-QNDFHXLGSA-N	notRecorded	notRecorded	notRecorded	notRecorded	136	mg/100g	136	0.00312	flavonoids	chalcone	PHLORIZIN
notSpecified	beverage (Alcoholic)	Grape wine	Wine is an alcoholic beverage made from fermented grapes or other fruits. The natural chemical balance of grapes lets them ferment without the addition of sugars, acids, enzymes, water, or other nutrients. Yeast consumes the sugars in the grapes and converts them into alcohol and carbon dioxide. Different varieties of grapes and strains of yeasts produce different styles of wine. The well-known v…	Beverages	Fermented beverages	processed	specific	445819	Taxifolin 3-rhamnoside	Constituent of Vitis vinifera (wine grape) Astilbin is a flavanonol, a type of flavonoid. It can be found in St John's wort (Hypericum perforatum, Clusiaceae, subfamily Hypericoideae, formerly often considered a full family Hypericaceae), in Dimorphandra mollis (Fava d'anta, Fabaceae), in the the leaves of Harungana madagascariensis (Hypericaceae), in the rhizome of Astilbe thunbergii, in the roo…	ZROGCCBNZBKLEL-MPRHSVQHSA-N	Organic compounds	Phenylpropanoids and polyketides	Flavonoids	Flavonoid glycosides	0.620595	mg/100g	0.620595	1.38e-05	flavonoids	dihydroflavonols	Dihydroquercetin 3-O-rhamnoside
notSpecified	raw	Common grape	Vitis vinifera (Common Grape Vine) is a species of Vitis, native to the Mediterranean region, central Europe, and southwestern Asia, from Morocco and Portugal north to southern Germany and east to northern Iran. It is a liana growing to 35 yards tall, with flaky bark. The leaves are alternate, palmately lobed, 5–20 cm long and broad. The fruit is a berry, known as a grape; in the wild species it …	Fruits	Berries	notProcessed	specific	56344	Epicatechin 3-gallate	Isolated from tea and numerous other plant subspecies inc. rhubarb and grapes. Epicatechin 3-gallate is found in many foods, some of which are cucumber, muskmelon, black raspberry, and cashew nut.	LSHVYAFMTMFKBA-TZIWHRDSSA-N	Organic compounds	Phenylpropanoids and polyketides	Flavonoids	Flavans	0.962143	mg/100g	0.962143	2.17e-05	flavonoids	flavanol	(-)-Epicatechin 3-O-gallate
notSpecified	other	Tea	Tea is an aromatic beverage commonly prepared by pouring hot or boiling water over cured leaves of the tea plant, Camellia sinensis. After water, tea is the most widely consumed beverage in the world. It has a cooling, slightly bitter, and astringent flavour that many people enjoy.	Teas	Teas	notProcessed	specific	56344	Epicatechin 3-gallate	Isolated from tea and numerous other plant subspecies inc. rhubarb and grapes. Epicatechin 3-gallate is found in many foods, some of which are cucumber, muskmelon, black raspberry, and cashew nut.	LSHVYAFMTMFKBA-TZIWHRDSSA-N	Organic compounds	Phenylpropanoids and polyketides	Flavonoids	Flavans	1.25811	mg/100g	1.07883	2.44e-05	flavonoids	flavanol	(-)-Epicatechin 3-O-gallate
notSpecified	tea or coffee	Tea	Tea is an aromatic beverage commonly prepared by pouring hot or boiling water over cured leaves of the tea plant, Camellia sinensis. After water, tea is the most widely consumed beverage in the world. It has a cooling, slightly bitter, and astringent flavour that many people enjoy.	Teas	Teas	notProcessed	specific	56344	Epicatechin 3-gallate	Isolated from tea and numerous other plant subspecies inc. rhubarb and grapes. Epicatechin 3-gallate is found in many foods, some of which are cucumber, muskmelon, black raspberry, and cashew nut.	LSHVYAFMTMFKBA-TZIWHRDSSA-N	Organic compounds	Phenylpropanoids and polyketides	Flavonoids	Flavans	6.61087	mg/100g	5.0934	0.000115	flavonoids	flavanol	(-)-Epicatechin 3-O-gallate
notSpecified	other	German camomile	Matricaria chamomilla, commonly known as chamomile (also spelled camomile), German chamomile, Hungarian chamomile, wild chamomile or scented mayweed, is an annual plant of the composite family Asteraceae. M. chamomilla is the most popular source of the herbal product chamomile, although other species are also used as chamomile.	Herbs and Spices	Herbs	notProcessed	specific	56344	Epicatechin 3-gallate	Isolated from tea and numerous other plant subspecies inc. rhubarb and grapes. Epicatechin 3-gallate is found in many foods, some of which are cucumber, muskmelon, black raspberry, and cashew nut.	LSHVYAFMTMFKBA-TZIWHRDSSA-N	Organic compounds	Phenylpropanoids and polyketides	Flavonoids	Flavans	0.78	mg/100g	0.78	1.76e-05	flavonoids	flavanol	(-)-Epicatechin 3-O-gallate
notSpecified	tea or coffee	Peppermint	Peppermint (Mentha × piperita, also known as M. balsamea Willd.) is a hybrid mint, a cross between watermint and spearmint. The plant, indigenous to Europe, is now widespread in cultivation throughout all regions of the world. It is found wild occasionally with its parent species. Fresh or dried peppermint leaves are often used alone or with other herbs in herbal teas (tisanes, infusions). Pepper…	Herbs and Spices	Herbs	notProcessed	specific	56344	Epicatechin 3-gallate	Isolated from tea and numerous other plant subspecies inc. rhubarb and grapes. Epicatechin 3-gallate is found in many foods, some of which are cucumber, muskmelon, black raspberry, and cashew nut.	LSHVYAFMTMFKBA-TZIWHRDSSA-N	Organic compounds	Phenylpropanoids and polyketides	Flavonoids	Flavans	9.24	mg/100g	9.24	0.000209	flavonoids	flavanol	(-)-Epicatechin 3-O-gallate
notSpecified	raw	Garden rhubarb	Rheum rhabarbarum, Rhubarb is a species of plant in the family Polygonaceae. They are herbaceous perennials growing from short, thick rhizomes. They have large leaves that are somewhat triangular, with long fleshy petioles. They have small flowers grouped in large compound leafy greenish-white to rose-red inflorescences. In culinary use, fresh raw petioles (leaf stalks) are crisp (similar to cele…	Vegetables	Stalk vegetables	notProcessed	specific	56344	Epicatechin 3-gallate	Isolated from tea and numerous other plant subspecies inc. rhubarb and grapes. Epicatechin 3-gallate is found in many foods, some of which are cucumber, muskmelon, black raspberry, and cashew nut.	LSHVYAFMTMFKBA-TZIWHRDSSA-N	Organic compounds	Phenylpropanoids and polyketides	Flavonoids	Flavans	0.6	mg/100g	0.6	1.36e-05	flavonoids	flavanol	(-)-Epicatechin 3-O-gallate
notSpecified	other	Tea	Tea is an aromatic beverage commonly prepared by pouring hot or boiling water over cured leaves of the tea plant, Camellia sinensis. After water, tea is the most widely consumed beverage in the world. It has a cooling, slightly bitter, and astringent flavour that many people enjoy.	Teas	Teas	notProcessed	specific	68102	Epigallocatechin	Widespread in plants; broad beans are an especies good source; present in green and black tea. Potential nutriceutical. Epigallocatechin is found in many foods, some of which are common hazelnut, quince, cucumber, and green bell pepper.	XMOCLSLCDHWDHP-IUODEOHRSA-N	Organic compounds	Phenylpropanoids and polyketides	Flavonoids	Flavans	5.0873	mg/100 g, mg/100g	4.88703	0.00016	flavonoids	flavanol	(-)-Epigallocatechin
notSpecified	tea or coffee	Tea	Tea is an aromatic beverage commonly prepared by pouring hot or boiling water over cured leaves of the tea plant, Camellia sinensis. After water, tea is the most widely consumed beverage in the world. It has a cooling, slightly bitter, and astringent flavour that many people enjoy.	Teas	Teas	notProcessed	specific	68102	Epigallocatechin	Widespread in plants; broad beans are an especies good source; present in green and black tea. Potential nutriceutical. Epigallocatechin is found in many foods, some of which are common hazelnut, quince, cucumber, and green bell pepper.	XMOCLSLCDHWDHP-IUODEOHRSA-N	Organic compounds	Phenylpropanoids and polyketides	Flavonoids	Flavans	12.1738	mg/100g	9.26563	0.000303	flavonoids	flavanol	(-)-Epigallocatechin
notSpecified	other	Apple	The apple is the pomaceous fruit of the apple tree, species Malus domestica in the rose family. It is one of the most widely cultivated tree fruits, and the most widely known of the many members of genus Malus that are used by humans. Apples grow on small, deciduous trees. The tree originated in Central Asia, where its wild ancestor, Malus sieversii, is still found today. Apples have been grown f…	Fruits	Pomes	notProcessed	specific	68102	Epigallocatechin	Widespread in plants; broad beans are an especies good source; present in green and black tea. Potential nutriceutical. Epigallocatechin is found in many foods, some of which are common hazelnut, quince, cucumber, and green bell pepper.	XMOCLSLCDHWDHP-IUODEOHRSA-N	Organic compounds	Phenylpropanoids and polyketides	Flavonoids	Flavans	0.557273	mg/100 g, mg/100g	0.754	2.46e-05	flavonoids	flavanol	(-)-Epigallocatechin
notSpecified	other	Strawberry	The garden strawberry (or simply strawberry; Fragaria × ananassa) is a widely grown hybrid species of the genus Fragaria (collectively known as the strawberries). It is cultivated worldwide for its fruit. The fruit (which is not a botanical berry, but an aggregate accessory fruit) is widely appreciated for its characteristic aroma, bright red color, juicy texture, and sweetness. It is consumed in…	Fruits	Berries	notProcessed	specific	68102	Epigallocatechin	Widespread in plants; broad beans are an especies good source; present in green and black tea. Potential nutriceutical. Epigallocatechin is found in many foods, some of which are common hazelnut, quince, cucumber, and green bell pepper.	XMOCLSLCDHWDHP-IUODEOHRSA-N	Organic compounds	Phenylpropanoids and polyketides	Flavonoids	Flavans	0.26	mg/100 g, mg/100g	0.620667	2.03e-05	flavonoids	flavanol	(-)-Epigallocatechin
notSpecified	other	Almond	The almond (Prunus dulcis, syn. Prunus amygdalus, Amygdalus communis, Amygdalus dulcis) (or badam in Indian English, from Persian: بادام ) is a species of tree native to the Middle East and South Asia. ""Almond"" is also the name of the edible and widely cultivated seed of this tree. Within the genus Prunus, it is classified with the peach in the subgenus Amygdalus, distinguished from the other s…	Nuts	Nuts	notProcessed	specific	68102	Epigallocatechin	Widespread in plants; broad beans are an especies good source; present in green and black tea. Potential nutriceutical. Epigallocatechin is found in many foods, some of which are common hazelnut, quince, cucumber, and green bell pepper.	XMOCLSLCDHWDHP-IUODEOHRSA-N	Organic compounds	Phenylpropanoids and polyketides	Flavonoids	Flavans	2.595	, mg/100 g, mg/100g	1.568	5.12e-05	flavonoids	flavanol	(-)-Epigallocatechin
notSpecified	other	Common hazelnut	Corylus avellana, the Common Hazel, is a species of hazel native to Europe and western Asia, from the British Isles south to Iberia, Greece, Turkey and Cyprus, north to central Scandinavia, and east to the central Ural Mountains, the Caucasus, and northwestern Iran. It is an important component of the hedgerows that were the traditional field boundaries in lowland England. The wood was traditiona…	Nuts	Nuts	notProcessed	specific	68102	Epigallocatechin	Widespread in plants; broad beans are an especies good source; present in green and black tea. Potential nutriceutical. Epigallocatechin is found in many foods, some of which are common hazelnut, quince, cucumber, and green bell pepper.	XMOCLSLCDHWDHP-IUODEOHRSA-N	Organic compounds	Phenylpropanoids and polyketides	Flavonoids	Flavans	2.8	mg/100g	2.8	9.14e-05	flavonoids	flavanol	(-)-Epigallocatechin
notSpecified	raw	Broad bean	Vicia faba, also known as the broad bean, fava bean, faba bean, field bean, bell bean, or tic bean, is a species of bean (Fabaceae) native to North Africa, southwest and south Asia, and extensively cultivated elsewhere. A variety Vicia faba var. equina Pers. - horse bean has been provisionally recognized. Broad beans are eaten while still young and tender, enabling harvesting to begin as early as…	Pulses	Beans	notProcessed	specific	68102	Epigallocatechin	Widespread in plants; broad beans are an especies good source; present in green and black tea. Potential nutriceutical. Epigallocatechin is found in many foods, some of which are common hazelnut, quince, cucumber, and green bell pepper.	XMOCLSLCDHWDHP-IUODEOHRSA-N	Organic compounds	Phenylpropanoids and polyketides	Flavonoids	Flavans	15.705	mg/100g	15.705	0.000513	flavonoids	flavanol	(-)-Epigallocatechin
notSpecified	other	Pistachio	The pistachio, Pistacia vera in the Anacardiaceae family, is a small tree originally from Greater Iran which now can also be found in regions of Syria, Lebanon, Turkey, Greece, Tunisia, Kyrgyzstan, Tajikistan, Turkmenistan, India, Pakistan, Egypt, Italy, Uzbekistan, Afghanistan (especially in the provinces of Samangan and Badghis), and the United States, specifically in California. The tree produ…	Nuts	Nuts	notProcessed	specific	68102	Epigallocatechin	Widespread in plants; broad beans are an especies good source; present in green and black tea. Potential nutriceutical. Epigallocatechin is found in many foods, some of which are common hazelnut, quince, cucumber, and green bell pepper.	XMOCLSLCDHWDHP-IUODEOHRSA-N	Organic compounds	Phenylpropanoids and polyketides	Flavonoids	Flavans	2.075	mg/100 g, mg/100g	2.075	6.78e-05	flavonoids	flavanol	(-)-Epigallocatechin
notSpecified	other	Peanut	The peanut, also known as the groundnut and the goober and taxonomically classified as <i>Arachis hypogaea</i>, is a legume crop grown mainly for its edible seeds. It is widely grown in the tropics and subtropics, being important to both small and large commercial producers. It is classified as both a grain legume and, because of its high oil content, an oil crop. World annual production of shell…	Nuts	Nuts	notProcessed	specific	68102	Epigallocatechin	Widespread in plants; broad beans are an especies good source; present in green and black tea. Potential nutriceutical. Epigallocatechin is found in many foods, some of which are common hazelnut, quince, cucumber, and green bell pepper.	XMOCLSLCDHWDHP-IUODEOHRSA-N	Organic compounds	Phenylpropanoids and polyketides	Flavonoids	Flavans	0.33	mg/100 g, mg/100g	0.6005	1.96e-05	flavonoids	flavanol	(-)-Epigallocatechin
notSpecified	other	Pecan nut	The pecan (Carya illinoinensis) are the fruit of a kind of hickory tree, native to North America and Mexico. Pecans were one of the most recently domesticated major crops. Although wild pecans were well known among native and colonial Americans as a delicacy, the commercial growing of pecans in the United States did not begin until the 1880s. Today, the U.S. produces between 80% and 95% of the wo…	Nuts	Nuts	notProcessed	specific	68102	Epigallocatechin	Widespread in plants; broad beans are an especies good source; present in green and black tea. Potential nutriceutical. Epigallocatechin is found in many foods, some of which are common hazelnut, quince, cucumber, and green bell pepper.	XMOCLSLCDHWDHP-IUODEOHRSA-N	Organic compounds	Phenylpropanoids and polyketides	Flavonoids	Flavans	5.615	mg/100 g, mg/100g	5.615	0.000183	flavonoids	flavanol	(-)-Epigallocatechin
notSpecified	raw	Rubus (Blackberry, Raspberry)	Rubus is a large genus of flowering plants in the rose family, Rosaceae, subfamily Rosoideae. Raspberries, blackberries, and dewberries are common, widely distributed members of the genus. Most of these plants have woody stems with prickles like roses; spines, bristles, and gland-tipped hairs are also common in the genus. The Rubus fruit, sometimes called a bramble fruit, is an aggregate of drupe…	Fruits	Berries	notProcessed	specific	128555	Catechin	Present in red wine. Widespread in plants; found in a variety of foodstuffs especies apricots, broad beans, cherries, chocolate, grapes, nectarines, red wine, rhubarb, strawberries and tea (+)-Catechin or Catechin is one of the 4 catechin diastereoisomers.	PFTAWBLQPZVEMU-DZGCQCFKSA-N	Organic compounds	Phenylpropanoids and polyketides	Flavonoids	Flavans	0.715714	mg/100g	0.715714	2.47e-05	flavonoids	flavanol	(+)-Catechin
notSpecified	beverage (juice)	Fox grape	Vitis labrusca (fox grape) is a species of grapevines belonging to the Vitis genus in the flowering plant family Vitaceae. The vines are native to eastern North America and are the source of many grape cultivars, including Catawba and Concord grapes, and many hybrid grape varieties such as Agawam, Alexander and Onaka. Among the characteristics of this vine species in contrast to the European wine…	Fruits	Berries	notProcessed	specific	128555	Catechin	Present in red wine. Widespread in plants; found in a variety of foodstuffs especies apricots, broad beans, cherries, chocolate, grapes, nectarines, red wine, rhubarb, strawberries and tea (+)-Catechin or Catechin is one of the 4 catechin diastereoisomers.	PFTAWBLQPZVEMU-DZGCQCFKSA-N	Organic compounds	Phenylpropanoids and polyketides	Flavonoids	Flavans	1.5	mg/100g	1.5	5.17e-05	flavonoids	flavanol	(+)-Catechin
notSpecified	beverage (juice)	Common grape	Vitis vinifera (Common Grape Vine) is a species of Vitis, native to the Mediterranean region, central Europe, and southwestern Asia, from Morocco and Portugal north to southern Germany and east to northern Iran. It is a liana growing to 35 yards tall, with flaky bark. The leaves are alternate, palmately lobed, 5–20 cm long and broad. The fruit is a berry, known as a grape; in the wild species it …	Fruits	Berries	notProcessed	specific	128555	Catechin	Present in red wine. Widespread in plants; found in a variety of foodstuffs especies apricots, broad beans, cherries, chocolate, grapes, nectarines, red wine, rhubarb, strawberries and tea (+)-Catechin or Catechin is one of the 4 catechin diastereoisomers.	PFTAWBLQPZVEMU-DZGCQCFKSA-N	Organic compounds	Phenylpropanoids and polyketides	Flavonoids	Flavans	1.21465	mg/100g	1.21465	4.18e-05	flavonoids	flavanol	(+)-Catechin
notSpecified	raw	Blackcurrant	Blackcurrant, with the scientific name Ribes nigrum, is a species of Ribes native to central and northern Europe, and northern Asia. It is widely cultivated commercially and domestically as a temperate fruit crop for its abundant berries. It is less well known in the United States where it has been subject to restrictions as a disease vector for most of the 20th century.	Fruits	Berries	notProcessed	specific	128555	Catechin	Present in red wine. Widespread in plants; found in a variety of foodstuffs especies apricots, broad beans, cherries, chocolate, grapes, nectarines, red wine, rhubarb, strawberries and tea (+)-Catechin or Catechin is one of the 4 catechin diastereoisomers.	PFTAWBLQPZVEMU-DZGCQCFKSA-N	Organic compounds	Phenylpropanoids and polyketides	Flavonoids	Flavans	0.7	mg/100g	0.7	2.41e-05	flavonoids	flavanol	(+)-Catechin
notSpecified	raw	Red raspberry	Rubus idaeus (raspberry, also called red raspberry or occasionally as European raspberry to distinguish it from other raspberries) is a red-fruited species of Rubus native to Europe and northern Asia and commonly cultivated in other temperate regions. The fruit is red, edible, and sweet but tart-flavoured, produced in summer or early autumn; in botanical terminology, it is not a berry at all, but…	Fruits	Berries	notProcessed	specific	128555	Catechin	Present in red wine. Widespread in plants; found in a variety of foodstuffs especies apricots, broad beans, cherries, chocolate, grapes, nectarines, red wine, rhubarb, strawberries and tea (+)-Catechin or Catechin is one of the 4 catechin diastereoisomers.	PFTAWBLQPZVEMU-DZGCQCFKSA-N	Organic compounds	Phenylpropanoids and polyketides	Flavonoids	Flavans	0.582857	mg/100g	0.582857	2.01e-05	flavonoids	flavanol	(+)-Catechin
notSpecified	raw	Common grape	Vitis vinifera (Common Grape Vine) is a species of Vitis, native to the Mediterranean region, central Europe, and southwestern Asia, from Morocco and Portugal north to southern Germany and east to northern Iran. It is a liana growing to 35 yards tall, with flaky bark. The leaves are alternate, palmately lobed, 5–20 cm long and broad. The fruit is a berry, known as a grape; in the wild species it …	Fruits	Berries	notProcessed	specific	128555	Catechin	Present in red wine. Widespread in plants; found in a variety of foodstuffs especies apricots, broad beans, cherries, chocolate, grapes, nectarines, red wine, rhubarb, strawberries and tea (+)-Catechin or Catechin is one of the 4 catechin diastereoisomers.	PFTAWBLQPZVEMU-DZGCQCFKSA-N	Organic compounds	Phenylpropanoids and polyketides	Flavonoids	Flavans	3.435	mg/100g	3.435	0.000118	flavonoids	flavanol	(+)-Catechin
notSpecified	raw	Gooseberry	The gooseberry (with scientific names Ribes uva-crispa, is a species of Ribes . It is native to Europe, northwestern Africa, west, south and southeast Asia. Gooseberry bushes produce an edible fruit and are grown on both a commercial and domestic basis. Although usually placed as a subgenus within Ribes, a few taxonomists treat Grossularia as a separate genus, although hybrids between gooseberry …	Fruits	Berries	notProcessed	specific	128555	Catechin	Present in red wine. Widespread in plants; found in a variety of foodstuffs especies apricots, broad beans, cherries, chocolate, grapes, nectarines, red wine, rhubarb, strawberries and tea (+)-Catechin or Catechin is one of the 4 catechin diastereoisomers.	PFTAWBLQPZVEMU-DZGCQCFKSA-N	Organic compounds	Phenylpropanoids and polyketides	Flavonoids	Flavans	1.67	mg/100g	1.67	5.75e-05	flavonoids	flavanol	(+)-Catechin
notSpecified	other	Tea	Tea is an aromatic beverage commonly prepared by pouring hot or boiling water over cured leaves of the tea plant, Camellia sinensis. After water, tea is the most widely consumed beverage in the world. It has a cooling, slightly bitter, and astringent flavour that many people enjoy.	Teas	Teas	notProcessed	specific	128555	Catechin	Present in red wine. Widespread in plants; found in a variety of foodstuffs especies apricots, broad beans, cherries, chocolate, grapes, nectarines, red wine, rhubarb, strawberries and tea (+)-Catechin or Catechin is one of the 4 catechin diastereoisomers.	PFTAWBLQPZVEMU-DZGCQCFKSA-N	Organic compounds	Phenylpropanoids and polyketides	Flavonoids	Flavans	1.44556	mg/100g	1.21942	4.2e-05	flavonoids	flavanol	(+)-Catechin
notSpecified	tea or coffee	Tea	Tea is an aromatic beverage commonly prepared by pouring hot or boiling water over cured leaves of the tea plant, Camellia sinensis. After water, tea is the most widely consumed beverage in the world. It has a cooling, slightly bitter, and astringent flavour that many people enjoy.	Teas	Teas	notProcessed	specific	128555	Catechin	Present in red wine. Widespread in plants; found in a variety of foodstuffs especies apricots, broad beans, cherries, chocolate, grapes, nectarines, red wine, rhubarb, strawberries and tea (+)-Catechin or Catechin is one of the 4 catechin diastereoisomers.	PFTAWBLQPZVEMU-DZGCQCFKSA-N	Organic compounds	Phenylpropanoids and polyketides	Flavonoids	Flavans	1.21461	mg/100g	1.0462	3.6e-05	flavonoids	flavanol	(+)-Catechin
notSpecified	beverage (juice)	Sea-buckthornberry	Hippophae rhamnoides, common sea-buckthorn, is a species of flowering plant in the family Elaeagnaceae, native to fixed dunes and sea cliffs in Europe and Asia. It is a spiny deciduous shrub.	Fruits	Berries	notProcessed	specific	128555	Catechin	Present in red wine. Widespread in plants; found in a variety of foodstuffs especies apricots, broad beans, cherries, chocolate, grapes, nectarines, red wine, rhubarb, strawberries and tea (+)-Catechin or Catechin is one of the 4 catechin diastereoisomers.	PFTAWBLQPZVEMU-DZGCQCFKSA-N	Organic compounds	Phenylpropanoids and polyketides	Flavonoids	Flavans	2.25	mg/100g	2.25	7.75e-05	flavonoids	flavanol	(+)-Catechin
notSpecified	other	Beer	Beer is an alcoholic beverage produced by the saccharification of starch and fermentation of the resulting sugar. The starch and saccharification enzymes are often derived from malted cereal grains, most commonly malted barley and malted wheat. Most beer is also flavoured with hops, which add bitterness and act as a natural preservative, though other flavourings such as herbs or fruit may occasio…	Beverages	Fermented beverages	processed	specific	128555	Catechin	Present in red wine. Widespread in plants; found in a variety of foodstuffs especies apricots, broad beans, cherries, chocolate, grapes, nectarines, red wine, rhubarb, strawberries and tea (+)-Catechin or Catechin is one of the 4 catechin diastereoisomers.	PFTAWBLQPZVEMU-DZGCQCFKSA-N	Organic compounds	Phenylpropanoids and polyketides	Flavonoids	Flavans	1.0772	mg/100g	1.0772	3.71e-05	flavonoids	flavanol	(+)-Catechin
notSpecified	beverage (juice)	European plum	Prunus domestica (sometimes referred to as Prunus × domestica) is a species of flowering plant in the family Rosaceae. A deciduous tree, it includes many varieties of the fruit trees known as plums in English, though not all plums belong to this species. The greengages and damsons also belong to subspecies of P. domestica. Its hybrid parentage is believed to be Prunus spinosa and Prunus cerasifer…	Fruits	Drupes	notProcessed	specific	128555	Catechin	Present in red wine. Widespread in plants; found in a variety of foodstuffs especies apricots, broad beans, cherries, chocolate, grapes, nectarines, red wine, rhubarb, strawberries and tea (+)-Catechin or Catechin is one of the 4 catechin diastereoisomers.	PFTAWBLQPZVEMU-DZGCQCFKSA-N	Organic compounds	Phenylpropanoids and polyketides	Flavonoids	Flavans	21.3	mg/100g	21.3	0.000734	flavonoids	flavanol	(+)-Catechin
notSpecified	beverage (juice)	Apple	The apple is the pomaceous fruit of the apple tree, species Malus domestica in the rose family. It is one of the most widely cultivated tree fruits, and the most widely known of the many members of genus Malus that are used by humans. Apples grow on small, deciduous trees. The tree originated in Central Asia, where its wild ancestor, Malus sieversii, is still found today. Apples have been grown f…	Fruits	Pomes	notProcessed	specific	128555	Catechin	Present in red wine. Widespread in plants; found in a variety of foodstuffs especies apricots, broad beans, cherries, chocolate, grapes, nectarines, red wine, rhubarb, strawberries and tea (+)-Catechin or Catechin is one of the 4 catechin diastereoisomers.	PFTAWBLQPZVEMU-DZGCQCFKSA-N	Organic compounds	Phenylpropanoids and polyketides	Flavonoids	Flavans	3.42469	mg/100g	3.42469	0.000118	flavonoids	flavanol	(+)-Catechin
notSpecified	other	Apple	The apple is the pomaceous fruit of the apple tree, species Malus domestica in the rose family. It is one of the most widely cultivated tree fruits, and the most widely known of the many members of genus Malus that are used by humans. Apples grow on small, deciduous trees. The tree originated in Central Asia, where its wild ancestor, Malus sieversii, is still found today. Apples have been grown f…	Fruits	Pomes	notProcessed	specific	128555	Catechin	Present in red wine. Widespread in plants; found in a variety of foodstuffs especies apricots, broad beans, cherries, chocolate, grapes, nectarines, red wine, rhubarb, strawberries and tea (+)-Catechin or Catechin is one of the 4 catechin diastereoisomers.	PFTAWBLQPZVEMU-DZGCQCFKSA-N	Organic compounds	Phenylpropanoids and polyketides	Flavonoids	Flavans	1.37662	, mg/100g	1.13787	3.92e-05	flavonoids	flavanol	(+)-Catechin
notSpecified	raw	Apricot	An apricot is a fruit or the tree that bears the fruit. Usually, an apricot tree is from the tree species Prunus armeniaca, but the species Prunus brigantina, Prunus mandshurica, Prunus mume, and Prunus sibirica are closely related, have similar fruit, and are also called apricots.	Fruits	Drupes	notProcessed	specific	128555	Catechin	Present in red wine. Widespread in plants; found in a variety of foodstuffs especies apricots, broad beans, cherries, chocolate, grapes, nectarines, red wine, rhubarb, strawberries and tea (+)-Catechin or Catechin is one of the 4 catechin diastereoisomers.	PFTAWBLQPZVEMU-DZGCQCFKSA-N	Organic compounds	Phenylpropanoids and polyketides	Flavonoids	Flavans	1.88586	mg/100g	1.88586	6.5e-05	flavonoids	flavanol	(+)-Catechin
notSpecified	beverage (Alcoholic)	Grape wine	Wine is an alcoholic beverage made from fermented grapes or other fruits. The natural chemical balance of grapes lets them ferment without the addition of sugars, acids, enzymes, water, or other nutrients. Yeast consumes the sugars in the grapes and converts them into alcohol and carbon dioxide. Different varieties of grapes and strains of yeasts produce different styles of wine. The well-known v…	Beverages	Fermented beverages	processed	specific	128555	Catechin	Present in red wine. Widespread in plants; found in a variety of foodstuffs especies apricots, broad beans, cherries, chocolate, grapes, nectarines, red wine, rhubarb, strawberries and tea (+)-Catechin or Catechin is one of the 4 catechin diastereoisomers.	PFTAWBLQPZVEMU-DZGCQCFKSA-N	Organic compounds	Phenylpropanoids and polyketides	Flavonoids	Flavans	2.69755	mg/100g	2.69755	9.29e-05	flavonoids	flavanol	(+)-Catechin
notSpecified	other	Grape wine	Wine is an alcoholic beverage made from fermented grapes or other fruits. The natural chemical balance of grapes lets them ferment without the addition of sugars, acids, enzymes, water, or other nutrients. Yeast consumes the sugars in the grapes and converts them into alcohol and carbon dioxide. Different varieties of grapes and strains of yeasts produce different styles of wine. The well-known v…	Beverages	Fermented beverages	processed	specific	128555	Catechin	Present in red wine. Widespread in plants; found in a variety of foodstuffs especies apricots, broad beans, cherries, chocolate, grapes, nectarines, red wine, rhubarb, strawberries and tea (+)-Catechin or Catechin is one of the 4 catechin diastereoisomers.	PFTAWBLQPZVEMU-DZGCQCFKSA-N	Organic compounds	Phenylpropanoids and polyketides	Flavonoids	Flavans	0.913333	mg/100g	0.913333	3.15e-05	flavonoids	flavanol	(+)-Catechin
notSpecified	other	Sherry	Sherry is a fortified wine made from white grapes that are grown near the town of Jerez de la Frontera in Andalusia, Spain. Sherry is produced in a variety of dry styles made primarily from the Palomino grape, ranging from light versions similar to white table wines, such as Manzanilla and Fino, to darker and heavier versions that have been allowed to oxidise as they age in barrel, such as Amonti…	Beverages	Fortified wines	processed	specific	128555	Catechin	Present in red wine. Widespread in plants; found in a variety of foodstuffs especies apricots, broad beans, cherries, chocolate, grapes, nectarines, red wine, rhubarb, strawberries and tea (+)-Catechin or Catechin is one of the 4 catechin diastereoisomers.	PFTAWBLQPZVEMU-DZGCQCFKSA-N	Organic compounds	Phenylpropanoids and polyketides	Flavonoids	Flavans	2.37	mg/100g	2.37	8.16e-05	flavonoids	flavanol	(+)-Catechin
notSpecified	other	Liquor	A distilled beverage, spirit, liquor, or hard liquor is an alcoholic beverage produced by distillation of a mixture produced from alcoholic fermentation, such as wine. This process purifies it and removes diluting components like water, for the purpose of increasing its proportion of alcohol content (commonly known as alcohol by volume, ABV). As distilled beverages contain more alcohol they are c…	Beverages	Distilled beverages	processed	specific	128555	Catechin	Present in red wine. Widespread in plants; found in a variety of foodstuffs especies apricots, broad beans, cherries, chocolate, grapes, nectarines, red wine, rhubarb, strawberries and tea (+)-Catechin or Catechin is one of the 4 catechin diastereoisomers.	PFTAWBLQPZVEMU-DZGCQCFKSA-N	Organic compounds	Phenylpropanoids and polyketides	Flavonoids	Flavans	1.5525	mg/100g	1.5525	5.35e-05	flavonoids	flavanol	(+)-Catechin
notSpecified	raw	Mango	The mango is a fleshy stone fruit belonging to the genus Mangifera, consisting of numerous tropical fruiting trees in the flowering plant family Anacardiaceae. The mango is native to South Asia, from where it has been distributed worldwide to become one of the most cultivated fruits in the tropics. While other Mangifera species (e.g. horse mango, M. foetida) are also grown on a more localized bas…	Fruits	Tropical fruits	notProcessed	specific	128555	Catechin	Present in red wine. Widespread in plants; found in a variety of foodstuffs especies apricots, broad beans, cherries, chocolate, grapes, nectarines, red wine, rhubarb, strawberries and tea (+)-Catechin or Catechin is one of the 4 catechin diastereoisomers.	PFTAWBLQPZVEMU-DZGCQCFKSA-N	Organic compounds	Phenylpropanoids and polyketides	Flavonoids	Flavans	1.72	mg/100g	1.72	5.93e-05	flavonoids	flavanol	(+)-Catechin
notSpecified	raw	Japanese persimmon	Diospyros kaki, better known as the Japanese Persimmon, Kaki Persimmon (kaki [?]) or Asian Persimmon in North America, is the most widely cultivated species of the Diospyros genus. Although its first published botanical description was not until 1780, the kaki is also among the oldest plants in cultivation, known for its use in China for more than 2000 years. In some rural Chinese communities, th…	Fruits	Tropical fruits	notProcessed	specific	128555	Catechin	Present in red wine. Widespread in plants; found in a variety of foodstuffs especies apricots, broad beans, cherries, chocolate, grapes, nectarines, red wine, rhubarb, strawberries and tea (+)-Catechin or Catechin is one of the 4 catechin diastereoisomers.	PFTAWBLQPZVEMU-DZGCQCFKSA-N	Organic compounds	Phenylpropanoids and polyketides	Flavonoids	Flavans	0.63	mg/100g	0.63	2.17e-05	flavonoids	flavanol	(+)-Catechin
notSpecified	raw	Custard apple	Custard apple, is a common name for a fruit, and the tree which bears it, Annona reticulata Custard apple may also refer to similar fruits produced by related trees: Annonaceae, the custard apple or soursop family. Annona cherimola, a tree and fruit also called cherimoya. Annona squamosa, a tree and fruit also called sugar apple or sweetsop Annona senegalensis, a tree and fruit called wild custar…	Fruits	Tropical fruits	notProcessed	specific	128555	Catechin	Present in red wine. Widespread in plants; found in a variety of foodstuffs especies apricots, broad beans, cherries, chocolate, grapes, nectarines, red wine, rhubarb, strawberries and tea (+)-Catechin or Catechin is one of the 4 catechin diastereoisomers.	PFTAWBLQPZVEMU-DZGCQCFKSA-N	Organic compounds	Phenylpropanoids and polyketides	Flavonoids	Flavans	0.58	mg/100g	0.58	2e-05	flavonoids	flavanol	(+)-Catechin
notSpecified	raw	Garden rhubarb	Rheum rhabarbarum, Rhubarb is a species of plant in the family Polygonaceae. They are herbaceous perennials growing from short, thick rhizomes. They have large leaves that are somewhat triangular, with long fleshy petioles. They have small flowers grouped in large compound leafy greenish-white to rose-red inflorescences. In culinary use, fresh raw petioles (leaf stalks) are crisp (similar to cele…	Vegetables	Stalk vegetables	notProcessed	specific	128555	Catechin	Present in red wine. Widespread in plants; found in a variety of foodstuffs especies apricots, broad beans, cherries, chocolate, grapes, nectarines, red wine, rhubarb, strawberries and tea (+)-Catechin or Catechin is one of the 4 catechin diastereoisomers.	PFTAWBLQPZVEMU-DZGCQCFKSA-N	Organic compounds	Phenylpropanoids and polyketides	Flavonoids	Flavans	2.17	mg/100g	2.17	7.48e-05	flavonoids	flavanol	(+)-Catechin
notSpecified	other	Quince	The quince (Cydonia oblonga) is the sole member of the genus Cydonia in the family Rosaceae (which also contains apples and pears, among other fruits). It is a small deciduous tree that bears a pome fruit, similar in appearance to a pear, and bright golden-yellow when mature. Throughout history the cooked fruit has been used as food, but the tree is also grown for its attractive pale pink blossom…	Fruits	Pomes	notProcessed	specific	128555	Catechin	Present in red wine. Widespread in plants; found in a variety of foodstuffs especies apricots, broad beans, cherries, chocolate, grapes, nectarines, red wine, rhubarb, strawberries and tea (+)-Catechin or Catechin is one of the 4 catechin diastereoisomers.	PFTAWBLQPZVEMU-DZGCQCFKSA-N	Organic compounds	Phenylpropanoids and polyketides	Flavonoids	Flavans	0.75	mg/100g	0.75	2.58e-05	flavonoids	flavanol	(+)-Catechin
notSpecified	raw	Banana	A banana is an edible fruit produced by several kinds of large herbaceous flowering plants in the genus Musa. (In some countries, bananas used for cooking may be called plantains.) The fruit is variable in size, color and firmness, but is usually elongated and curved, with soft flesh rich in starch covered with a rind which may be green, yellow, red, purple, or brown when ripe. The fruits grow in…	Fruits	Tropical fruits	notProcessed	specific	128555	Catechin	Present in red wine. Widespread in plants; found in a variety of foodstuffs especies apricots, broad beans, cherries, chocolate, grapes, nectarines, red wine, rhubarb, strawberries and tea (+)-Catechin or Catechin is one of the 4 catechin diastereoisomers.	PFTAWBLQPZVEMU-DZGCQCFKSA-N	Organic compounds	Phenylpropanoids and polyketides	Flavonoids	Flavans	1.34235	mg/100g	1.34235	4.62e-05	flavonoids	flavanol	(+)-Catechin
notSpecified	raw	Pear	The pear is any of several tree and shrub species of genus Pyrus, in the family Rosaceae. It is also the name of the pomaceous fruit of these trees. Several species of pear are valued by humans for their edible fruit, while others are cultivated as ornamental trees. The genus Pyrus is classified in subtribe Pyrinae within tribe Pyreae.	Fruits	Pomes	notProcessed	specific	128555	Catechin	Present in red wine. Widespread in plants; found in a variety of foodstuffs especies apricots, broad beans, cherries, chocolate, grapes, nectarines, red wine, rhubarb, strawberries and tea (+)-Catechin or Catechin is one of the 4 catechin diastereoisomers.	PFTAWBLQPZVEMU-DZGCQCFKSA-N	Organic compounds	Phenylpropanoids and polyketides	Flavonoids	Flavans	3.08074	mg/100g, mg/kg fresh weight	1.99228	6.86e-05	flavonoids	flavanol	(+)-Catechin
notSpecified	other	Hot chocolate	Hot chocolate (also known as hot cocoa or just cocoa or chocolate milk) is a heated beverage typically consisting of shaved chocolate, melted chocolate or cocoa powder, heated milk or water, and sugar. Drinking chocolate is similar to hot chocolate, but is made from melted chocolate shavings or paste, rather than a powdered mix that is soluble in water, and is usually not as sweet. [Wikipedia]	Cocoa and cocoa products	Cocoa products	processed	specific	128555	Catechin	Present in red wine. Widespread in plants; found in a variety of foodstuffs especies apricots, broad beans, cherries, chocolate, grapes, nectarines, red wine, rhubarb, strawberries and tea (+)-Catechin or Catechin is one of the 4 catechin diastereoisomers.	PFTAWBLQPZVEMU-DZGCQCFKSA-N	Organic compounds	Phenylpropanoids and polyketides	Flavonoids	Flavans	6.64682	mg/100g	6.64682	0.000229	flavonoids	flavanol	(+)-Catechin
notSpecified	other	Strawberry	The garden strawberry (or simply strawberry; Fragaria × ananassa) is a widely grown hybrid species of the genus Fragaria (collectively known as the strawberries). It is cultivated worldwide for its fruit. The fruit (which is not a botanical berry, but an aggregate accessory fruit) is widely appreciated for its characteristic aroma, bright red color, juicy texture, and sweetness. It is consumed in…	Fruits	Berries	notProcessed	specific	128555	Catechin	Present in red wine. Widespread in plants; found in a variety of foodstuffs especies apricots, broad beans, cherries, chocolate, grapes, nectarines, red wine, rhubarb, strawberries and tea (+)-Catechin or Catechin is one of the 4 catechin diastereoisomers.	PFTAWBLQPZVEMU-DZGCQCFKSA-N	Organic compounds	Phenylpropanoids and polyketides	Flavonoids	Flavans	0.9	, mg/100g	0.660667	2.28e-05	flavonoids	flavanol	(+)-Catechin
notSpecified	raw	Peach (var.)	notRecorded	Fruits	Drupes	notProcessed	specific	128555	Catechin	Present in red wine. Widespread in plants; found in a variety of foodstuffs especies apricots, broad beans, cherries, chocolate, grapes, nectarines, red wine, rhubarb, strawberries and tea (+)-Catechin or Catechin is one of the 4 catechin diastereoisomers.	PFTAWBLQPZVEMU-DZGCQCFKSA-N	Organic compounds	Phenylpropanoids and polyketides	Flavonoids	Flavans	3.90228	mg/100g	3.90228	0.000134	flavonoids	flavanol	(+)-Catechin
notSpecified	raw	Nectarine	The variety P. persica var. nucipersica (or var. nectarina), commonly called nectarine, has a smooth skin. It is on occasion referred to as a ""shaved peach"", ""fuzzy-less peach"", ""juicy peach"", or ""Brazilian peach"" due to its lack of fuzz or short hairs. Though fuzzy peaches and nectarines are regarded commercially as different fruits, with nectarines often erroneously believed to be a cro…	Fruits	Drupes	notProcessed	specific	128555	Catechin	Present in red wine. Widespread in plants; found in a variety of foodstuffs especies apricots, broad beans, cherries, chocolate, grapes, nectarines, red wine, rhubarb, strawberries and tea (+)-Catechin or Catechin is one of the 4 catechin diastereoisomers.	PFTAWBLQPZVEMU-DZGCQCFKSA-N	Organic compounds	Phenylpropanoids and polyketides	Flavonoids	Flavans	4.74806	mg/100g	4.74806	0.000164	flavonoids	flavanol	(+)-Catechin
notSpecified	puree	Apricot	An apricot is a fruit or the tree that bears the fruit. Usually, an apricot tree is from the tree species Prunus armeniaca, but the species Prunus brigantina, Prunus mandshurica, Prunus mume, and Prunus sibirica are closely related, have similar fruit, and are also called apricots.	Fruits	Drupes	notProcessed	specific	128555	Catechin	Present in red wine. Widespread in plants; found in a variety of foodstuffs especies apricots, broad beans, cherries, chocolate, grapes, nectarines, red wine, rhubarb, strawberries and tea (+)-Catechin or Catechin is one of the 4 catechin diastereoisomers.	PFTAWBLQPZVEMU-DZGCQCFKSA-N	Organic compounds	Phenylpropanoids and polyketides	Flavonoids	Flavans	1.5935	mg/100g	1.5935	5.49e-05	flavonoids	flavanol	(+)-Catechin
notSpecified	raw	European plum	Prunus domestica (sometimes referred to as Prunus × domestica) is a species of flowering plant in the family Rosaceae. A deciduous tree, it includes many varieties of the fruit trees known as plums in English, though not all plums belong to this species. The greengages and damsons also belong to subspecies of P. domestica. Its hybrid parentage is believed to be Prunus spinosa and Prunus cerasifer…	Fruits	Drupes	notProcessed	specific	128555	Catechin	Present in red wine. Widespread in plants; found in a variety of foodstuffs especies apricots, broad beans, cherries, chocolate, grapes, nectarines, red wine, rhubarb, strawberries and tea (+)-Catechin or Catechin is one of the 4 catechin diastereoisomers.	PFTAWBLQPZVEMU-DZGCQCFKSA-N	Organic compounds	Phenylpropanoids and polyketides	Flavonoids	Flavans	4.60273	mg/100g	4.60273	0.000159	flavonoids	flavanol	(+)-Catechin
notSpecified	raw	Strawberry	The garden strawberry (or simply strawberry; Fragaria × ananassa) is a widely grown hybrid species of the genus Fragaria (collectively known as the strawberries). It is cultivated worldwide for its fruit. The fruit (which is not a botanical berry, but an aggregate accessory fruit) is widely appreciated for its characteristic aroma, bright red color, juicy texture, and sweetness. It is consumed in…	Fruits	Berries	notProcessed	specific	128555	Catechin	Present in red wine. Widespread in plants; found in a variety of foodstuffs especies apricots, broad beans, cherries, chocolate, grapes, nectarines, red wine, rhubarb, strawberries and tea (+)-Catechin or Catechin is one of the 4 catechin diastereoisomers.	PFTAWBLQPZVEMU-DZGCQCFKSA-N	Organic compounds	Phenylpropanoids and polyketides	Flavonoids	Flavans	6.35714	mg/100g	6.35714	0.000219	flavonoids	flavanol	(+)-Catechin
notSpecified	raw	Redcurrant	The redcurrant (or red currant), Ribes rubrum, is a member of the genus Ribes in the gooseberry family Grossulariaceae, native to parts of western Europe. It is a deciduous shrub normally growing to 1-1.5 m tall, occasionally 2 m, with five-lobed leaves arranged spirally on the stems. The flowers are inconspicuous yellow-green, in pendulous 4–8 cm racemes, maturing into bright red translucent edi…	Fruits	Berries	notProcessed	specific	128555	Catechin	Present in red wine. Widespread in plants; found in a variety of foodstuffs especies apricots, broad beans, cherries, chocolate, grapes, nectarines, red wine, rhubarb, strawberries and tea (+)-Catechin or Catechin is one of the 4 catechin diastereoisomers.	PFTAWBLQPZVEMU-DZGCQCFKSA-N	Organic compounds	Phenylpropanoids and polyketides	Flavonoids	Flavans	1.26714	mg/100g	1.26714	4.37e-05	flavonoids	flavanol	(+)-Catechin
notSpecified	raw	Sweet cherry	Prunus avium, commonly called wild cherry, sweet cherry, bird cherry, or gean, is a species of cherry native to Europe, western Turkey, northwestern Africa, and western Asia, from the British Isles south to Morocco and Tunisia, north to the Trondheimsfjord region in Norway and east to the Caucasus and northern Iran, with a small disjunct population in the western Himalaya. This species, in the ro…	Fruits	Drupes	notProcessed	specific	128555	Catechin	Present in red wine. Widespread in plants; found in a variety of foodstuffs especies apricots, broad beans, cherries, chocolate, grapes, nectarines, red wine, rhubarb, strawberries and tea (+)-Catechin or Catechin is one of the 4 catechin diastereoisomers.	PFTAWBLQPZVEMU-DZGCQCFKSA-N	Organic compounds	Phenylpropanoids and polyketides	Flavonoids	Flavans	1.50143	mg/100g	1.50143	5.17e-05	flavonoids	flavanol	(+)-Catechin
notSpecified	dried or powder	Barley	Barley (Hordeum vulgare L. ), a member of the grass family, is a major cereal grain. Important uses include use as animal fodder, as a source of fermentable material for beer and certain distilled beverages, and as a component of various health foods. It is used in soups and stews, and in barley bread of various cultures. Barley grains are commonly made into malt in a traditional and ancient meth…	Cereals and cereal products	Cereals	notProcessed	specific	128555	Catechin	Present in red wine. Widespread in plants; found in a variety of foodstuffs especies apricots, broad beans, cherries, chocolate, grapes, nectarines, red wine, rhubarb, strawberries and tea (+)-Catechin or Catechin is one of the 4 catechin diastereoisomers.	PFTAWBLQPZVEMU-DZGCQCFKSA-N	Organic compounds	Phenylpropanoids and polyketides	Flavonoids	Flavans	1.23333	mg/100g	1.23333	4.25e-05	flavonoids	flavanol	(+)-Catechin
notSpecified	dried or powder	Cocoa powder	Cocoa solids are the low-fat component of chocolate. When sold as an end product, it may also be called cocoa powder, cocoa, and cacao. In contrast, the fatty component of chocolate is cocoa butter. Cocoa butter makes up for 50% to 57% of the weight of cocoa beans and gives chocolate its characteristic melting properties. Cocoa liquor is the melted combination of cocoa butter and cocoa solids. Co…	Cocoa and cocoa products	Cocoa products	processed	specific	128555	Catechin	Present in red wine. Widespread in plants; found in a variety of foodstuffs especies apricots, broad beans, cherries, chocolate, grapes, nectarines, red wine, rhubarb, strawberries and tea (+)-Catechin or Catechin is one of the 4 catechin diastereoisomers.	PFTAWBLQPZVEMU-DZGCQCFKSA-N	Organic compounds	Phenylpropanoids and polyketides	Flavonoids	Flavans	107.75	mg/100g	107.75	0.00371	flavonoids	flavanol	(+)-Catechin
notSpecified	raw	Common bean	Phaseolus vulgaris, the common bean, string bean, field bean, flageolet bean, French bean, garden bean, haricot bean, pop bean, or snap bean, is a herbaceous annual plant grown worldwide for its edible fruit, either the dry seed or the unripe fruit, both of which are referred to as beans. The leaf is also occasionally used as a vegetable, and the straw can be used for fodder. Along with other spe…	Pulses	Beans	notProcessed	specific	128555	Catechin	Present in red wine. Widespread in plants; found in a variety of foodstuffs especies apricots, broad beans, cherries, chocolate, grapes, nectarines, red wine, rhubarb, strawberries and tea (+)-Catechin or Catechin is one of the 4 catechin diastereoisomers.	PFTAWBLQPZVEMU-DZGCQCFKSA-N	Organic compounds	Phenylpropanoids and polyketides	Flavonoids	Flavans	1.82846	mg/100g	1.82846	6.3e-05	flavonoids	flavanol	(+)-Catechin
notSpecified	other	Chocolate	Chocolate is a range of products derived from cocoa, mixed with fat (i.e. cocoa butter and/or plant oils) and finely powdered sugar to produce a solid confection. There are several types of chocolate according to the proportion of cocoa used in a particular formulation. The use of particular name designations is sometimes subject to governmental regulation. [Wikipedia]	Cocoa and cocoa products	Cocoa products	processed	specific	128555	Catechin	Present in red wine. Widespread in plants; found in a variety of foodstuffs especies apricots, broad beans, cherries, chocolate, grapes, nectarines, red wine, rhubarb, strawberries and tea (+)-Catechin or Catechin is one of the 4 catechin diastereoisomers.	PFTAWBLQPZVEMU-DZGCQCFKSA-N	Organic compounds	Phenylpropanoids and polyketides	Flavonoids	Flavans	20.4975	mg/100g	20.4975	0.000706	flavonoids	flavanol	(+)-Catechin
notSpecified	other	Almond	The almond (Prunus dulcis, syn. Prunus amygdalus, Amygdalus communis, Amygdalus dulcis) (or badam in Indian English, from Persian: بادام ) is a species of tree native to the Middle East and South Asia. ""Almond"" is also the name of the edible and widely cultivated seed of this tree. Within the genus Prunus, it is classified with the peach in the subgenus Amygdalus, distinguished from the other s…	Nuts	Nuts	notProcessed	specific	128555	Catechin	Present in red wine. Widespread in plants; found in a variety of foodstuffs especies apricots, broad beans, cherries, chocolate, grapes, nectarines, red wine, rhubarb, strawberries and tea (+)-Catechin or Catechin is one of the 4 catechin diastereoisomers.	PFTAWBLQPZVEMU-DZGCQCFKSA-N	Organic compounds	Phenylpropanoids and polyketides	Flavonoids	Flavans	1.2792	, mg/100g	0.787067	2.71e-05	flavonoids	flavanol	(+)-Catechin
notSpecified	other	Common hazelnut	Corylus avellana, the Common Hazel, is a species of hazel native to Europe and western Asia, from the British Isles south to Iberia, Greece, Turkey and Cyprus, north to central Scandinavia, and east to the central Ural Mountains, the Caucasus, and northwestern Iran. It is an important component of the hedgerows that were the traditional field boundaries in lowland England. The wood was traditiona…	Nuts	Nuts	notProcessed	specific	128555	Catechin	Present in red wine. Widespread in plants; found in a variety of foodstuffs especies apricots, broad beans, cherries, chocolate, grapes, nectarines, red wine, rhubarb, strawberries and tea (+)-Catechin or Catechin is one of the 4 catechin diastereoisomers.	PFTAWBLQPZVEMU-DZGCQCFKSA-N	Organic compounds	Phenylpropanoids and polyketides	Flavonoids	Flavans	1.2	mg/100g	1.2	4.13e-05	flavonoids	flavanol	(+)-Catechin
notSpecified	raw	Broad bean	Vicia faba, also known as the broad bean, fava bean, faba bean, field bean, bell bean, or tic bean, is a species of bean (Fabaceae) native to North Africa, southwest and south Asia, and extensively cultivated elsewhere. A variety Vicia faba var. equina Pers. - horse bean has been provisionally recognized. Broad beans are eaten while still young and tender, enabling harvesting to begin as early as…	Pulses	Beans	notProcessed	specific	128555	Catechin	Present in red wine. Widespread in plants; found in a variety of foodstuffs especies apricots, broad beans, cherries, chocolate, grapes, nectarines, red wine, rhubarb, strawberries and tea (+)-Catechin or Catechin is one of the 4 catechin diastereoisomers.	PFTAWBLQPZVEMU-DZGCQCFKSA-N	Organic compounds	Phenylpropanoids and polyketides	Flavonoids	Flavans	14.53	mg/100g	14.53	0.000501	flavonoids	flavanol	(+)-Catechin
notSpecified	other	Pistachio	The pistachio, Pistacia vera in the Anacardiaceae family, is a small tree originally from Greater Iran which now can also be found in regions of Syria, Lebanon, Turkey, Greece, Tunisia, Kyrgyzstan, Tajikistan, Turkmenistan, India, Pakistan, Egypt, Italy, Uzbekistan, Afghanistan (especially in the provinces of Samangan and Badghis), and the United States, specifically in California. The tree produ…	Nuts	Nuts	notProcessed	specific	128555	Catechin	Present in red wine. Widespread in plants; found in a variety of foodstuffs especies apricots, broad beans, cherries, chocolate, grapes, nectarines, red wine, rhubarb, strawberries and tea (+)-Catechin or Catechin is one of the 4 catechin diastereoisomers.	PFTAWBLQPZVEMU-DZGCQCFKSA-N	Organic compounds	Phenylpropanoids and polyketides	Flavonoids	Flavans	3.5	mg/100g	3.5	0.000121	flavonoids	flavanol	(+)-Catechin
notSpecified	other	Pecan nut	The pecan (Carya illinoinensis) are the fruit of a kind of hickory tree, native to North America and Mexico. Pecans were one of the most recently domesticated major crops. Although wild pecans were well known among native and colonial Americans as a delicacy, the commercial growing of pecans in the United States did not begin until the 1880s. Today, the U.S. produces between 80% and 95% of the wo…	Nuts	Nuts	notProcessed	specific	128555	Catechin	Present in red wine. Widespread in plants; found in a variety of foodstuffs especies apricots, broad beans, cherries, chocolate, grapes, nectarines, red wine, rhubarb, strawberries and tea (+)-Catechin or Catechin is one of the 4 catechin diastereoisomers.	PFTAWBLQPZVEMU-DZGCQCFKSA-N	Organic compounds	Phenylpropanoids and polyketides	Flavonoids	Flavans	7.2	mg/100g	7.2	0.000248	flavonoids	flavanol	(+)-Catechin
notSpecified	other	Vinegar	Vinegar is a liquid consisting mainly of acetic acid (CH3CO2H) and water. The acetic acid is produced by the fermentation of ethanol by acetic acid bacteria. Vinegar is now mainly used as a cooking ingredient, but historically, as the most easily available mild acid, it had a great variety of industrial, medical, and domestic uses, some of which (such as a general household cleanser) are still pr…	Baking goods	Seasonings	processed	specific	128555	Catechin	Present in red wine. Widespread in plants; found in a variety of foodstuffs especies apricots, broad beans, cherries, chocolate, grapes, nectarines, red wine, rhubarb, strawberries and tea (+)-Catechin or Catechin is one of the 4 catechin diastereoisomers.	PFTAWBLQPZVEMU-DZGCQCFKSA-N	Organic compounds	Phenylpropanoids and polyketides	Flavonoids	Flavans	1.23251	mg/100g	1.23251	4.25e-05	flavonoids	flavanol	(+)-Catechin
notSpecified	dried or powder	Rosemary	Rosmarinus officinalis, commonly known as rosemary, is a woody, perennial herb with fragrant, evergreen, needle-like leaves and white, pink, purple, or blue flowers, native to the Mediterranean region. It is a member of the mint family Lamiaceae, which includes many other herbs. The name ""rosemary"" derives from the Latin for ""dew"" (ros) and ""sea"" (marinus), or ""dew of the sea"". The plant …	Herbs and Spices	Herbs	notProcessed	specific	128555	Catechin	Present in red wine. Widespread in plants; found in a variety of foodstuffs especies apricots, broad beans, cherries, chocolate, grapes, nectarines, red wine, rhubarb, strawberries and tea (+)-Catechin or Catechin is one of the 4 catechin diastereoisomers.	PFTAWBLQPZVEMU-DZGCQCFKSA-N	Organic compounds	Phenylpropanoids and polyketides	Flavonoids	Flavans	2.7	mg/100g	2.7	9.3e-05	flavonoids	flavanol	(+)-Catechin
notSpecified	other	Tea	Tea is an aromatic beverage commonly prepared by pouring hot or boiling water over cured leaves of the tea plant, Camellia sinensis. After water, tea is the most widely consumed beverage in the world. It has a cooling, slightly bitter, and astringent flavour that many people enjoy.	Teas	Teas	notProcessed	specific	152990	Catechin 3-gallate	Constituent of Bergenia crassifolia (Siberian tea). Catechin 3-gallate is found in many foods, some of which are macadamia nut (m. tetraphylla), tea, avocado, and pecan nut.	LSHVYAFMTMFKBA-UHFFFAOYSA-N	notRecorded	notRecorded	notRecorded	notRecorded	9.95375	mg/100 g, mg/100g	9.98223	0.000226	flavonoids	flavanol	(+)-Catechin 3-O-gallate
notSpecified	tea or coffee	Tea	Tea is an aromatic beverage commonly prepared by pouring hot or boiling water over cured leaves of the tea plant, Camellia sinensis. After water, tea is the most widely consumed beverage in the world. It has a cooling, slightly bitter, and astringent flavour that many people enjoy.	Teas	Teas	notProcessed	specific	152990	Catechin 3-gallate	Constituent of Bergenia crassifolia (Siberian tea). Catechin 3-gallate is found in many foods, some of which are macadamia nut (m. tetraphylla), tea, avocado, and pecan nut.	LSHVYAFMTMFKBA-UHFFFAOYSA-N	notRecorded	notRecorded	notRecorded	notRecorded	2.36806	mg/100g	1.93937	4.38e-05	flavonoids	flavanol	(+)-Catechin 3-O-gallate
notSpecified	other	Tea	Tea is an aromatic beverage commonly prepared by pouring hot or boiling water over cured leaves of the tea plant, Camellia sinensis. After water, tea is the most widely consumed beverage in the world. It has a cooling, slightly bitter, and astringent flavour that many people enjoy.	Teas	Teas	notProcessed	specific	210260	Gallocatechin	Widespread in plants; found especies in green tea, redcurrants, gooseberries and marrowfat peas. Potential nutriceutical. Gallocatechin is found in many foods, some of which are broad bean, broccoli, quince, and common grape.	XMOCLSLCDHWDHP-SWLSCSKDSA-N	Organic compounds	Phenylpropanoids and polyketides	Flavonoids	Flavans	3.32511	mg/100g	2.62908	8.58e-05	flavonoids	flavanol	(+)-Gallocatechin
notSpecified	tea or coffee	Tea	Tea is an aromatic beverage commonly prepared by pouring hot or boiling water over cured leaves of the tea plant, Camellia sinensis. After water, tea is the most widely consumed beverage in the world. It has a cooling, slightly bitter, and astringent flavour that many people enjoy.	Teas	Teas	notProcessed	specific	210260	Gallocatechin	Widespread in plants; found especies in green tea, redcurrants, gooseberries and marrowfat peas. Potential nutriceutical. Gallocatechin is found in many foods, some of which are broad bean, broccoli, quince, and common grape.	XMOCLSLCDHWDHP-SWLSCSKDSA-N	Organic compounds	Phenylpropanoids and polyketides	Flavonoids	Flavans	8.1359	mg/100g	5.60427	0.000183	flavonoids	flavanol	(+)-Gallocatechin
notSpecified	other	Redcurrant	The redcurrant (or red currant), Ribes rubrum, is a member of the genus Ribes in the gooseberry family Grossulariaceae, native to parts of western Europe. It is a deciduous shrub normally growing to 1-1.5 m tall, occasionally 2 m, with five-lobed leaves arranged spirally on the stems. The flowers are inconspicuous yellow-green, in pendulous 4–8 cm racemes, maturing into bright red translucent edi…	Fruits	Berries	notProcessed	specific	210260	Gallocatechin	Widespread in plants; found especies in green tea, redcurrants, gooseberries and marrowfat peas. Potential nutriceutical. Gallocatechin is found in many foods, some of which are broad bean, broccoli, quince, and common grape.	XMOCLSLCDHWDHP-SWLSCSKDSA-N	Organic compounds	Phenylpropanoids and polyketides	Flavonoids	Flavans	0.7	mg/100g	0.7	2.29e-05	flavonoids	flavanol	(+)-Gallocatechin
notSpecified	raw	Redcurrant	The redcurrant (or red currant), Ribes rubrum, is a member of the genus Ribes in the gooseberry family Grossulariaceae, native to parts of western Europe. It is a deciduous shrub normally growing to 1-1.5 m tall, occasionally 2 m, with five-lobed leaves arranged spirally on the stems. The flowers are inconspicuous yellow-green, in pendulous 4–8 cm racemes, maturing into bright red translucent edi…	Fruits	Berries	notProcessed	specific	210260	Gallocatechin	Widespread in plants; found especies in green tea, redcurrants, gooseberries and marrowfat peas. Potential nutriceutical. Gallocatechin is found in many foods, some of which are broad bean, broccoli, quince, and common grape.	XMOCLSLCDHWDHP-SWLSCSKDSA-N	Organic compounds	Phenylpropanoids and polyketides	Flavonoids	Flavans	1.27571	mg/100g	1.27571	4.17e-05	flavonoids	flavanol	(+)-Gallocatechin
notSpecified	raw	Broad bean	Vicia faba, also known as the broad bean, fava bean, faba bean, field bean, bell bean, or tic bean, is a species of bean (Fabaceae) native to North Africa, southwest and south Asia, and extensively cultivated elsewhere. A variety Vicia faba var. equina Pers. - horse bean has been provisionally recognized. Broad beans are eaten while still young and tender, enabling harvesting to begin as early as…	Pulses	Beans	notProcessed	specific	210260	Gallocatechin	Widespread in plants; found especies in green tea, redcurrants, gooseberries and marrowfat peas. Potential nutriceutical. Gallocatechin is found in many foods, some of which are broad bean, broccoli, quince, and common grape.	XMOCLSLCDHWDHP-SWLSCSKDSA-N	Organic compounds	Phenylpropanoids and polyketides	Flavonoids	Flavans	4.84	mg/100g	5.1105	0.000167	flavonoids	flavanol	(+)-Gallocatechin
notSpecified	other	Tea	Tea is an aromatic beverage commonly prepared by pouring hot or boiling water over cured leaves of the tea plant, Camellia sinensis. After water, tea is the most widely consumed beverage in the world. It has a cooling, slightly bitter, and astringent flavour that many people enjoy.	Teas	Teas	notProcessed	specific	210338	Gallocatechin 3-gallate	Gallocatechin gallate (GCG) is the ester of gallocatechin and gallic acid and a type of catechin. It is an epimer of epigallocatechin gallate (EGCG). [Wikipedia]. Gallocatechin 3-gallate is found in many foods, some of which are common walnut, peanut, almond, and common hazelnut.	WMBWREPUVVBILR-GHTZIAJQSA-N	notRecorded	notRecorded	notRecorded	notRecorded	5.19022	mg/100g	4.02792	8.79e-05	flavonoids	flavanol	(+)-Gallocatechin 3-O-gallate
notSpecified	other	Pecan nut	The pecan (Carya illinoinensis) are the fruit of a kind of hickory tree, native to North America and Mexico. Pecans were one of the most recently domesticated major crops. Although wild pecans were well known among native and colonial Americans as a delicacy, the commercial growing of pecans in the United States did not begin until the 1880s. Today, the U.S. produces between 80% and 95% of the wo…	Nuts	Nuts	notProcessed	specific	210338	Gallocatechin 3-gallate	Gallocatechin gallate (GCG) is the ester of gallocatechin and gallic acid and a type of catechin. It is an epimer of epigallocatechin gallate (EGCG). [Wikipedia]. Gallocatechin 3-gallate is found in many foods, some of which are common walnut, peanut, almond, and common hazelnut.	WMBWREPUVVBILR-GHTZIAJQSA-N	notRecorded	notRecorded	notRecorded	notRecorded	0.8	mg/100g	0.8	1.75e-05	flavonoids	flavanol	(+)-Gallocatechin 3-O-gallate
notSpecified	tea or coffee	Tea	Tea is an aromatic beverage commonly prepared by pouring hot or boiling water over cured leaves of the tea plant, Camellia sinensis. After water, tea is the most widely consumed beverage in the world. It has a cooling, slightly bitter, and astringent flavour that many people enjoy.	Teas	Teas	notProcessed	specific	462002	Procyanidin B1	Present in red wine. Procyanidin B1 is found in many foods, some of which are common bean, green bell pepper, common hazelnut, and guava.	XFZJEEAOWLFHDH-UKWJTHFESA-N	Organic compounds	Phenylpropanoids and polyketides	Tannins	Proanthocyanidins	2.13328	mg/100g	2.13328	3.69e-05	flavonoids	flavan-3-ols	Procyanidin dimer B1
notSpecified	beverage (juice)	Apple	The apple is the pomaceous fruit of the apple tree, species Malus domestica in the rose family. It is one of the most widely cultivated tree fruits, and the most widely known of the many members of genus Malus that are used by humans. Apples grow on small, deciduous trees. The tree originated in Central Asia, where its wild ancestor, Malus sieversii, is still found today. Apples have been grown f…	Fruits	Pomes	notProcessed	specific	462002	Procyanidin B1	Present in red wine. Procyanidin B1 is found in many foods, some of which are common bean, green bell pepper, common hazelnut, and guava.	XFZJEEAOWLFHDH-UKWJTHFESA-N	Organic compounds	Phenylpropanoids and polyketides	Tannins	Proanthocyanidins	3.56857	mg/100g	3.56857	6.17e-05	flavonoids	flavan-3-ols	Procyanidin dimer B1
notSpecified	other	Apple	The apple is the pomaceous fruit of the apple tree, species Malus domestica in the rose family. It is one of the most widely cultivated tree fruits, and the most widely known of the many members of genus Malus that are used by humans. Apples grow on small, deciduous trees. The tree originated in Central Asia, where its wild ancestor, Malus sieversii, is still found today. Apples have been grown f…	Fruits	Pomes	notProcessed	specific	462002	Procyanidin B1	Present in red wine. Procyanidin B1 is found in many foods, some of which are common bean, green bell pepper, common hazelnut, and guava.	XFZJEEAOWLFHDH-UKWJTHFESA-N	Organic compounds	Phenylpropanoids and polyketides	Tannins	Proanthocyanidins	2.18864	, mg/100g	1.52958	2.64e-05	flavonoids	flavan-3-ols	Procyanidin dimer B1
notSpecified	beverage (Alcoholic)	Grape wine	Wine is an alcoholic beverage made from fermented grapes or other fruits. The natural chemical balance of grapes lets them ferment without the addition of sugars, acids, enzymes, water, or other nutrients. Yeast consumes the sugars in the grapes and converts them into alcohol and carbon dioxide. Different varieties of grapes and strains of yeasts produce different styles of wine. The well-known v…	Beverages	Fermented beverages	processed	specific	462002	Procyanidin B1	Present in red wine. Procyanidin B1 is found in many foods, some of which are common bean, green bell pepper, common hazelnut, and guava.	XFZJEEAOWLFHDH-UKWJTHFESA-N	Organic compounds	Phenylpropanoids and polyketides	Tannins	Proanthocyanidins	2.07637	mg/100g	2.07637	3.59e-05	flavonoids	flavan-3-ols	Procyanidin dimer B1
notSpecified	other	Sherry	Sherry is a fortified wine made from white grapes that are grown near the town of Jerez de la Frontera in Andalusia, Spain. Sherry is produced in a variety of dry styles made primarily from the Palomino grape, ranging from light versions similar to white table wines, such as Manzanilla and Fino, to darker and heavier versions that have been allowed to oxidise as they age in barrel, such as Amonti…	Beverages	Fortified wines	processed	specific	462002	Procyanidin B1	Present in red wine. Procyanidin B1 is found in many foods, some of which are common bean, green bell pepper, common hazelnut, and guava.	XFZJEEAOWLFHDH-UKWJTHFESA-N	Organic compounds	Phenylpropanoids and polyketides	Tannins	Proanthocyanidins	2	mg/100g	2	3.46e-05	flavonoids	flavan-3-ols	Procyanidin dimer B1
notSpecified	raw	Custard apple	Custard apple, is a common name for a fruit, and the tree which bears it, Annona reticulata Custard apple may also refer to similar fruits produced by related trees: Annonaceae, the custard apple or soursop family. Annona cherimola, a tree and fruit also called cherimoya. Annona squamosa, a tree and fruit also called sugar apple or sweetsop Annona senegalensis, a tree and fruit called wild custar…	Fruits	Tropical fruits	notProcessed	specific	462002	Procyanidin B1	Present in red wine. Procyanidin B1 is found in many foods, some of which are common bean, green bell pepper, common hazelnut, and guava.	XFZJEEAOWLFHDH-UKWJTHFESA-N	Organic compounds	Phenylpropanoids and polyketides	Tannins	Proanthocyanidins	1.27	mg/100g	1.27	2.2e-05	flavonoids	flavan-3-ols	Procyanidin dimer B1
[truncated: 1,753 more rows]

## Sheet: parent_inchi_molregno
standard_inchi_key	molregno	molname	dataSource	ClassC	SubClassC	molnameSimple	Total Molweight	qed_weighted	Druglikeness	canonical_smiles	Structure [idcode]
[truncated: 954 more rows]

[truncated: 3 more sheets: compound_rankings, molTargetChemblIOriginalData, 3_targetDisOpenTargOriginalData]
